# Supplementary material for: Genome-Based Exploration of Rhodococcus Species for Plastic-Degrading Genetic Determinants Using Bioinformatic Analysis
Source: Microorganisms. 2022 Sep 15;10(9):1846. doi: 10.3390/microorganisms10091846 (PMC9506104; doi:10.3390/microorganisms10091846)
Supplement: Supplementary file 1 [file microorganisms-10-01846-s001.zip]

Archive with 9 entries (9 files):
- Fig S1_Albero_oxidase_HIT unique_completo.pdf
- Fig S2_Albero AlkB completo-NCBI.pdf
- Fig S3_Albero_cyt P450_HIT unique_completo.pdf
- Fig S4_Albero_CO_PET_completo_IT.pdf
- Fig S5_Albero_CO_PU_completo_IT.pdf
- Fig S6_Albero_CO_PET_TOTALE_completo.pdf
- Fig S7_Albero_polyester_TOTALE_completo.pdf
- Table S1_List of input gene products.xlsx
- Table S2.xlsx
