# Supplementary material for: Genome-Based Exploration of Rhodococcus Species for Plastic-Degrading Genetic Determinants Using Bioinformatic Analysis
Source: Microorganisms. 2022 Sep 15;10(9):1846. doi: 10.3390/microorganisms10091846 (PMC9506104; doi:10.3390/microorganisms10091846)
Supplement: Supplementary file 1 [file microorganisms-10-01846-s001.zip › Table S2.xlsx]

## Sheet: blast-plastic-genes-vs-rhodococ
Gene ID	Plastic	Blast	Hit Accession ID	Hsp ID	Hit Definition	Hit Rhodococcus	Score	E-value	Identity	Query from	Query to	Hit from	Hit to	Calc Score Query	Calc Identity query	Calc Score Hit	Calc Identity Hit	Uniprot Definition
AII07038.1	PE	blastp-nr	WP_005248842	WP_005248842:1	MULTISPECIES: decaprenyl-phosphate phosphoribosyltransferase [Rhodococcus] >gb|ELB91781.1| phosphoribose diphosphate:decaprenyl-phosphate phosphoribosyltransferase [Rhodococcus wratislaviensis IFP 2016] >gb|KXF55270.1| phosphoribose diphosphate--decaprenyl-phosphate phosphoribosyltransferase [Rhodococcus sp. SC4] >gb|MBA8957900.1| decaprenyl-phosphate phosphoribosyltransferase [Rhodococcus opacus…	Rhodococcus	1416	0	301	1	301	1	301	0.211864	0.996678	0.211864	0.996678	Phosphoribose diphosphate--decaprenyl-phosphate phosphoribosyltransferase
AII07038.1	PE	blastp-nr	WP_005248842	WP_005248842:1	MULTISPECIES: decaprenyl-phosphate phosphoribosyltransferase [Rhodococcus] >gb|ELB91781.1| phosphoribose diphosphate:decaprenyl-phosphate phosphoribosyltransferase [Rhodococcus wratislaviensis IFP 2016] >gb|KXF55270.1| phosphoribose diphosphate--decaprenyl-phosphate phosphoribosyltransferase [Rhodococcus sp. SC4] >gb|MBA8957900.1| decaprenyl-phosphate phosphoribosyltransferase [Rhodococcus opacus…	Rhodococcus opacus	1416	0	301	1	301	1	301	0.211864	0.996678	0.211864	0.996678	Phosphoribose diphosphate--decaprenyl-phosphate phosphoribosyltransferase
AII07038.1	PE	blastp-nr	WP_005248842	WP_005248842:1	MULTISPECIES: decaprenyl-phosphate phosphoribosyltransferase [Rhodococcus] >gb|ELB91781.1| phosphoribose diphosphate:decaprenyl-phosphate phosphoribosyltransferase [Rhodococcus wratislaviensis IFP 2016] >gb|KXF55270.1| phosphoribose diphosphate--decaprenyl-phosphate phosphoribosyltransferase [Rhodococcus sp. SC4] >gb|MBA8957900.1| decaprenyl-phosphate phosphoribosyltransferase [Rhodococcus opacus…	Rhodococcus sp.	1416	0	301	1	301	1	301	0.211864	0.996678	0.211864	0.996678	Phosphoribose diphosphate--decaprenyl-phosphate phosphoribosyltransferase
AII07038.1	PE	blastp-nr	WP_005248842	WP_005248842:1	MULTISPECIES: decaprenyl-phosphate phosphoribosyltransferase [Rhodococcus] >gb|ELB91781.1| phosphoribose diphosphate:decaprenyl-phosphate phosphoribosyltransferase [Rhodococcus wratislaviensis IFP 2016] >gb|KXF55270.1| phosphoribose diphosphate--decaprenyl-phosphate phosphoribosyltransferase [Rhodococcus sp. SC4] >gb|MBA8957900.1| decaprenyl-phosphate phosphoribosyltransferase [Rhodococcus opacus…	Rhodococcus sp. IEGM 248	1416	0	301	1	301	1	301	0.211864	0.996678	0.211864	0.996678	Phosphoribose diphosphate--decaprenyl-phosphate phosphoribosyltransferase
AII07038.1	PE	blastp-nr	WP_005248842	WP_005248842:1	MULTISPECIES: decaprenyl-phosphate phosphoribosyltransferase [Rhodococcus] >gb|ELB91781.1| phosphoribose diphosphate:decaprenyl-phosphate phosphoribosyltransferase [Rhodococcus wratislaviensis IFP 2016] >gb|KXF55270.1| phosphoribose diphosphate--decaprenyl-phosphate phosphoribosyltransferase [Rhodococcus sp. SC4] >gb|MBA8957900.1| decaprenyl-phosphate phosphoribosyltransferase [Rhodococcus opacus…	Rhodococcus sp. SC4	1416	0	301	1	301	1	301	0.211864	0.996678	0.211864	0.996678	Phosphoribose diphosphate--decaprenyl-phosphate phosphoribosyltransferase
AII07038.1	PE	blastp-nr	WP_005248842	WP_005248842:1	MULTISPECIES: decaprenyl-phosphate phosphoribosyltransferase [Rhodococcus] >gb|ELB91781.1| phosphoribose diphosphate:decaprenyl-phosphate phosphoribosyltransferase [Rhodococcus wratislaviensis IFP 2016] >gb|KXF55270.1| phosphoribose diphosphate--decaprenyl-phosphate phosphoribosyltransferase [Rhodococcus sp. SC4] >gb|MBA8957900.1| decaprenyl-phosphate phosphoribosyltransferase [Rhodococcus opacus…	Rhodococcus wratislaviensis IFP 2016	1416	0	301	1	301	1	301	0.211864	0.996678	0.211864	0.996678	Phosphoribose diphosphate--decaprenyl-phosphate phosphoribosyltransferase
AII08809.1	PE	blastp-nr	WP_128641423	WP_128641423:1	multicopper oxidase family protein [Rhodococcus opacus] >gb|AII08809.1| copper oxidase [Rhodococcus opacus]	Rhodococcus opacus	2500	0	494	1	494	1	494	0.1972	0.997976	0.1972	0.997976
AII10609.1	PE	blastp-nr	WP_128642704	WP_128642704:1	DUF475 domain-containing protein [Rhodococcus opacus] >gb|AII10609.1| membrane protein [Rhodococcus opacus]	Rhodococcus opacus	1571	0	377	1	377	1	377	0.239338	0.997347	0.239338	0.997347
AII08632.1	PE	blastp-nr	WP_128642347	WP_128642347:1	alkane 1-monooxygenase [Rhodococcus opacus] >gb|AII08632.1| alkane 1-monooxygenase [Rhodococcus opacus]	Rhodococcus opacus	2192	0	410	1	410	1	410	0.186588	0.997561	0.186588	0.997561
AII08421.1	PE	blastp-nr	WP_128641196	WP_128641196:1	cytochrome P450 [Rhodococcus opacus] >gb|AII08421.1| cytochrome P450 [Rhodococcus opacus]	Rhodococcus opacus	2255	0	440	1	440	1	440	0.194678	0.997727	0.194678	0.997727
AII11185.1	PE	blastp-nr	WP_128643863	WP_128643863:1	multicopper oxidase family protein [Rhodococcus opacus] >gb|AII11185.1| copper oxidase [Rhodococcus opacus]	Rhodococcus opacus	2490	0	516	1	516	1	516	0.206827	0.998062	0.206827	0.998062
AII08809.1	PE	blastp-nr	WP_037231000	WP_037231000:1	multicopper oxidase family protein [Rhodococcus wratislaviensis] >dbj|GAF44903.1| putative oxidase [Rhodococcus wratislaviensis NBRC 100605]	Rhodococcus wratislaviensis	2458	0	488	1	494	1	494	0.20057	1.01025	0.20057	1.01025	Putative oxidase
AII10792.1	PE	blastp-nr	WP_128643047	WP_128643047:1	DUF3556 domain-containing protein [Rhodococcus opacus] >gb|AII10792.1| membrane protein [Rhodococcus opacus]	Rhodococcus opacus	2849	0	587	1	587	1	587	0.205686	0.998296	0.205686	0.998296
AII07038.1	PE	blastp-nr	WP_169693718	WP_169693718:1	decaprenyl-phosphate phosphoribosyltransferase [Rhodococcus opacus] >gb|NMV76933.1| decaprenyl-phosphate phosphoribosyltransferase [Rhodococcus opacus]	Rhodococcus opacus	1405	0	300	1	301	1	301	0.213523	1	0.213523	1
AII07038.1	PE	blastp-nr	TQC50669	TQC50669:1	decaprenyl-phosphate phosphoribosyltransferase [Rhodococcus sp. WS4]	Rhodococcus sp. WS4	1409	0	300	1	301	1	301	0.212917	1	0.212917	1
AII07038.1	PE	blastp-nr	WP_172649693	WP_172649693:1	decaprenyl-phosphate phosphoribosyltransferase [Rhodococcus opacus]	Rhodococcus opacus	1411	0	300	1	301	1	301	0.212615	1	0.212615	1
AII07038.1	PE	blastp-nr	MBT1191864	MBT1191864:1	decaprenyl-phosphate phosphoribosyltransferase [Rhodococcus kroppenstedtii]	Rhodococcus kroppenstedtii	150	0	30	256	286	1	31	0.2	1	0.2	1
AII07038.1	PE	blastp-nr	MBT1191396	MBT1191396:1	decaprenyl-phosphate phosphoribosyltransferase [Rhodococcus kroppenstedtii]	Rhodococcus kroppenstedtii	151	0	30	256	286	1	31	0.198675	1	0.198675	1
AII08632.1	PE	blastp-nr	AHA51177	AHA51177:1	alkane-1-monooxygenase, partial [Rhodococcus wratislaviensis]	Rhodococcus wratislaviensis	1046	0	198	114	312	1	199	0.189293	1	0.189293	1	Alkane-1-monooxygenase
AII08421.1	PE	blastp-nr	WP_112300243	WP_112300243:1	cytochrome P450 [Rhodococcus wratislaviensis] >gb|REE74993.1| cytochrome P450 [Rhodococcus wratislaviensis] >emb|SPZ39983.1| cytochrome P450 [Rhodococcus wratislaviensis]	Rhodococcus wratislaviensis	2253	0	438	1	440	1	440	0.194851	1.00228	0.194851	1.00228
AII08632.1	PE	blastp-nr	WP_037226253	WP_037226253:1	alkane 1-monooxygenase [Rhodococcus wratislaviensis] >dbj|GAF42245.1| alkane-1-monooxygenase [Rhodococcus wratislaviensis NBRC 100605]	Rhodococcus wratislaviensis	2182	0	408	1	410	1	410	0.187443	1.00245	0.187443	1.00245	Alkane-1-monooxygenase
AII08632.1	PE	blastp-nr	WP_037226253	WP_037226253:1	alkane 1-monooxygenase [Rhodococcus wratislaviensis] >dbj|GAF42245.1| alkane-1-monooxygenase [Rhodococcus wratislaviensis NBRC 100605]	Rhodococcus wratislaviensis NBRC 100605	2182	0	408	1	410	1	410	0.187443	1.00245	0.187443	1.00245	Alkane-1-monooxygenase
AII08809.1	PE	blastp-nr	WP_037231000	WP_037231000:1	multicopper oxidase family protein [Rhodococcus wratislaviensis] >dbj|GAF44903.1| putative oxidase [Rhodococcus wratislaviensis NBRC 100605]	Rhodococcus wratislaviensis NBRC 100605	2458	0	488	1	494	1	494	0.20057	1.01025	0.20057	1.01025	Putative oxidase
AII08809.1	PE	blastp-nr	WP_112302511	WP_112302511:1	multicopper oxidase family protein [Rhodococcus wratislaviensis] >gb|REE75842.1| FtsP/CotA-like multicopper oxidase with cupredoxin domain [Rhodococcus wratislaviensis] >emb|SPZ43546.1| multicopper oxidase [Rhodococcus wratislaviensis]	Rhodococcus wratislaviensis	2458	0	487	1	494	1	494	0.20057	1.01232	0.20057	1.01232
AII07038.1	PE	blastp-nr	WP_012691119	WP_012691119:1	decaprenyl-phosphate phosphoribosyltransferase [Rhodococcus opacus] >dbj|BAH52181.1| hypothetical membrane protein [Rhodococcus opacus B4]	Rhodococcus opacus	1402	0	299	1	301	1	301	0.21398	1.00334	0.21398	1.00334	Hypothetical membrane protein
AII07038.1	PE	blastp-nr	WP_012691119	WP_012691119:1	decaprenyl-phosphate phosphoribosyltransferase [Rhodococcus opacus] >dbj|BAH52181.1| hypothetical membrane protein [Rhodococcus opacus B4]	Rhodococcus opacus B4	1402	0	299	1	301	1	301	0.21398	1.00334	0.21398	1.00334	Hypothetical membrane protein
AII07038.1	PE	blastp-nr	WP_009477134	WP_009477134:1	MULTISPECIES: decaprenyl-phosphate phosphoribosyltransferase [Rhodococcus] >gb|ABG95853.1| possible 4-hydroxybenzoate polyprenyltransferase [Rhodococcus jostii RHA1] >gb|EJI96990.1| ubiA prenyltransferase family protein [Rhodococcus sp. JVH1] >gb|PQP25324.1| decaprenyl-phosphate phosphoribosyltransferase [Rhodococcus opacus]	Rhodococcus	1405	0	299	1	301	1	301	0.213523	1.00334	0.213523	1.00334	Decaprenyl-phosphate phosphoribosyltransferase
AII07038.1	PE	blastp-nr	WP_009477134	WP_009477134:1	MULTISPECIES: decaprenyl-phosphate phosphoribosyltransferase [Rhodococcus] >gb|ABG95853.1| possible 4-hydroxybenzoate polyprenyltransferase [Rhodococcus jostii RHA1] >gb|EJI96990.1| ubiA prenyltransferase family protein [Rhodococcus sp. JVH1] >gb|PQP25324.1| decaprenyl-phosphate phosphoribosyltransferase [Rhodococcus opacus]	Rhodococcus jostii RHA1	1405	0	299	1	301	1	301	0.213523	1.00334	0.213523	1.00334	Decaprenyl-phosphate phosphoribosyltransferase
AII07038.1	PE	blastp-nr	WP_009477134	WP_009477134:1	MULTISPECIES: decaprenyl-phosphate phosphoribosyltransferase [Rhodococcus] >gb|ABG95853.1| possible 4-hydroxybenzoate polyprenyltransferase [Rhodococcus jostii RHA1] >gb|EJI96990.1| ubiA prenyltransferase family protein [Rhodococcus sp. JVH1] >gb|PQP25324.1| decaprenyl-phosphate phosphoribosyltransferase [Rhodococcus opacus]	Rhodococcus opacus	1405	0	299	1	301	1	301	0.213523	1.00334	0.213523	1.00334	Decaprenyl-phosphate phosphoribosyltransferase
AII07038.1	PE	blastp-nr	WP_009477134	WP_009477134:1	MULTISPECIES: decaprenyl-phosphate phosphoribosyltransferase [Rhodococcus] >gb|ABG95853.1| possible 4-hydroxybenzoate polyprenyltransferase [Rhodococcus jostii RHA1] >gb|EJI96990.1| ubiA prenyltransferase family protein [Rhodococcus sp. JVH1] >gb|PQP25324.1| decaprenyl-phosphate phosphoribosyltransferase [Rhodococcus opacus]	Rhodococcus sp. JVH1	1405	0	299	1	301	1	301	0.213523	1.00334	0.213523	1.00334	Decaprenyl-phosphate phosphoribosyltransferase
AII07038.1	PE	blastp-nr	WP_073367000	WP_073367000:1	decaprenyl-phosphate phosphoribosyltransferase [Rhodococcus jostii] >gb|RZL70097.1| decaprenyl-phosphate phosphoribosyltransferase [Rhodococcus sp.] >emb|SED64392.1| decaprenyl-phosphate phosphoribosyltransferase [Rhodococcus jostii]	Rhodococcus jostii	1406	0	299	1	301	1	301	0.213371	1.00334	0.213371	1.00334	Decaprenyl-phosphate phosphoribosyltransferase
AII07038.1	PE	blastp-nr	WP_073367000	WP_073367000:1	decaprenyl-phosphate phosphoribosyltransferase [Rhodococcus jostii] >gb|RZL70097.1| decaprenyl-phosphate phosphoribosyltransferase [Rhodococcus sp.] >emb|SED64392.1| decaprenyl-phosphate phosphoribosyltransferase [Rhodococcus jostii]	Rhodococcus sp.	1406	0	299	1	301	1	301	0.213371	1.00334	0.213371	1.00334	Decaprenyl-phosphate phosphoribosyltransferase
AII07038.1	PE	blastp-nr	WP_072938605	WP_072938605:1	MULTISPECIES: decaprenyl-phosphate phosphoribosyltransferase [Rhodococcus] >gb|KAF0960522.1| Decaprenyl-phosphate phosphoribosyltransferase [Rhodococcus sp. T7] >gb|MBV6755545.1| decaprenyl-phosphate phosphoribosyltransferase [Rhodococcus opacus] >gb|OUS90618.1| decaprenyl-phosphate phosphoribosyltransferase [Rhodococcus sp. NCIMB 12038] >gb|QSE81673.1| decaprenyl-phosphate phosphoribosyltransfer…	Rhodococcus	1397	0	298	1	301	1	301	0.214746	1.00671	0.214746	1.00671	Possible conserved integral membrane protein
AII07038.1	PE	blastp-nr	WP_072938605	WP_072938605:1	MULTISPECIES: decaprenyl-phosphate phosphoribosyltransferase [Rhodococcus] >gb|KAF0960522.1| Decaprenyl-phosphate phosphoribosyltransferase [Rhodococcus sp. T7] >gb|MBV6755545.1| decaprenyl-phosphate phosphoribosyltransferase [Rhodococcus opacus] >gb|OUS90618.1| decaprenyl-phosphate phosphoribosyltransferase [Rhodococcus sp. NCIMB 12038] >gb|QSE81673.1| decaprenyl-phosphate phosphoribosyltransfer…	Rhodococcus koreensis	1397	0	298	1	301	1	301	0.214746	1.00671	0.214746	1.00671	Possible conserved integral membrane protein
AII07038.1	PE	blastp-nr	WP_072938605	WP_072938605:1	MULTISPECIES: decaprenyl-phosphate phosphoribosyltransferase [Rhodococcus] >gb|KAF0960522.1| Decaprenyl-phosphate phosphoribosyltransferase [Rhodococcus sp. T7] >gb|MBV6755545.1| decaprenyl-phosphate phosphoribosyltransferase [Rhodococcus opacus] >gb|OUS90618.1| decaprenyl-phosphate phosphoribosyltransferase [Rhodococcus sp. NCIMB 12038] >gb|QSE81673.1| decaprenyl-phosphate phosphoribosyltransfer…	Rhodococcus opacus	1397	0	298	1	301	1	301	0.214746	1.00671	0.214746	1.00671	Possible conserved integral membrane protein
AII07038.1	PE	blastp-nr	WP_072938605	WP_072938605:1	MULTISPECIES: decaprenyl-phosphate phosphoribosyltransferase [Rhodococcus] >gb|KAF0960522.1| Decaprenyl-phosphate phosphoribosyltransferase [Rhodococcus sp. T7] >gb|MBV6755545.1| decaprenyl-phosphate phosphoribosyltransferase [Rhodococcus opacus] >gb|OUS90618.1| decaprenyl-phosphate phosphoribosyltransferase [Rhodococcus sp. NCIMB 12038] >gb|QSE81673.1| decaprenyl-phosphate phosphoribosyltransfer…	Rhodococcus sp. NCIMB 12038	1397	0	298	1	301	1	301	0.214746	1.00671	0.214746	1.00671	Possible conserved integral membrane protein
AII07038.1	PE	blastp-nr	WP_072938605	WP_072938605:1	MULTISPECIES: decaprenyl-phosphate phosphoribosyltransferase [Rhodococcus] >gb|KAF0960522.1| Decaprenyl-phosphate phosphoribosyltransferase [Rhodococcus sp. T7] >gb|MBV6755545.1| decaprenyl-phosphate phosphoribosyltransferase [Rhodococcus opacus] >gb|OUS90618.1| decaprenyl-phosphate phosphoribosyltransferase [Rhodococcus sp. NCIMB 12038] >gb|QSE81673.1| decaprenyl-phosphate phosphoribosyltransfer…	Rhodococcus sp. R79	1397	0	298	1	301	1	301	0.214746	1.00671	0.214746	1.00671	Possible conserved integral membrane protein
AII07038.1	PE	blastp-nr	WP_072938605	WP_072938605:1	MULTISPECIES: decaprenyl-phosphate phosphoribosyltransferase [Rhodococcus] >gb|KAF0960522.1| Decaprenyl-phosphate phosphoribosyltransferase [Rhodococcus sp. T7] >gb|MBV6755545.1| decaprenyl-phosphate phosphoribosyltransferase [Rhodococcus opacus] >gb|OUS90618.1| decaprenyl-phosphate phosphoribosyltransferase [Rhodococcus sp. NCIMB 12038] >gb|QSE81673.1| decaprenyl-phosphate phosphoribosyltransfer…	Rhodococcus sp. T7	1397	0	298	1	301	1	301	0.214746	1.00671	0.214746	1.00671	Possible conserved integral membrane protein
AII08632.1	PE	blastp-nr	ACM63043	ACM63043:1	putative alkane hydroxylase, partial [Rhodococcus wratislaviensis IFP 2016]	Rhodococcus wratislaviensis IFP 2016	757	0	141	176	318	1	143	0.187583	1.00709	0.187583	1.00709	Putative alkane hydroxylase
AII07038.1	PE	blastp-nr	WP_095862827	WP_095862827:1	decaprenyl-phosphate phosphoribosyltransferase [Rhodococcus sp. ACS1] >gb|PBC45718.1| decaprenyl-phosphate phosphoribosyltransferase [Rhodococcus sp. ACS1]	Rhodococcus sp. ACS1	1395	0	297	1	301	1	301	0.215054	1.0101	0.215054	1.0101
AII07038.1	PE	blastp-nr	WP_185727003	WP_185727003:1	MULTISPECIES: decaprenyl-phosphate phosphoribosyltransferase [unclassified Rhodococcus] >gb|MBC2641409.1| decaprenyl-phosphate phosphoribosyltransferase [Rhodococcus wratislaviensis] >gb|MBC2893846.1| decaprenyl-phosphate phosphoribosyltransferase [Rhodococcus wratislaviensis]	Rhodococcus wratislaviensis	1398	0	297	1	301	1	301	0.214592	1.0101	0.214592	1.0101
AII07038.1	PE	blastp-nr	WP_185727003	WP_185727003:1	MULTISPECIES: decaprenyl-phosphate phosphoribosyltransferase [unclassified Rhodococcus] >gb|MBC2641409.1| decaprenyl-phosphate phosphoribosyltransferase [Rhodococcus wratislaviensis] >gb|MBC2893846.1| decaprenyl-phosphate phosphoribosyltransferase [Rhodococcus wratislaviensis]	unclassified Rhodococcus	1398	0	297	1	301	1	301	0.214592	1.0101	0.214592	1.0101
AII08632.1	PE	blastp-nr	AHA51166	AHA51166:1	alkane-1-monooxygenase, partial [Rhodococcus opacus]	Rhodococcus opacus	1049	0	197	113	312	1	200	0.189704	1.01015	0.189704	1.01015	Alkane-1-monooxygenase
AII08809.1	PE	blastp-nr	WP_016882624	WP_016882624:1	multicopper oxidase family protein [Rhodococcus sp. DK17] >gb|ACF39366.1| putative multicopper oxidase [Rhodococcus sp. DK17]	Rhodococcus sp. DK17	2360	0	464	1	494	1	494	0.208898	1.0625	0.208898	1.0625	Putative multicopper oxidase
AII08809.1	PE	blastp-nr	WP_009475040	WP_009475040:1	multicopper oxidase family protein [Rhodococcus sp. JVH1] >gb|EJI99341.1| tat (twin-arginine translocation) pathway signal sequence domain protein [Rhodococcus sp. JVH1]	Rhodococcus sp. JVH1	2352	0	462	1	494	1	494	0.209609	1.0671	0.209609	1.0671	Tat (Twin-arginine translocation) pathway signal sequence domain protein
AII08632.1	PE	blastp-nr	CAH55830	CAH55830:1	putative alkane hydroxylase, partial [Rhodococcus opacus]	Rhodococcus opacus	503	0	96	189	286	1	98	0.192843	1.01042	0.192843	1.01042	Putative alkane hydroxylase
AII08632.1	PE	blastp-nr	CAC14062	CAC14062:1	putative alkane hydroxylase, partial [Rhodococcus sp. 1BN]	Rhodococcus sp. 1BN	966	0	179	157	338	1	182	0.187371	1.01117	0.187371	1.01117	Putative alkane hydroxylase
AII08632.1	PE	blastp-nr	BAV60972	BAV60972:1	alkane hydroxylase, partial [Rhodococcus wratislaviensis]	Rhodococcus wratislaviensis	953	0	178	157	337	1	181	0.188877	1.01124	0.188877	1.01124	Alkane hydroxylase
AII08632.1	PE	blastp-nr	BAV60969	BAV60969:1	alkane hydroxylase, partial [Rhodococcus opacus]	Rhodococcus opacus	938	0	174	159	335	2	178	0.187633	1.01149	0.187633	1.01149	Alkane hydroxylase
AII08809.1	PE	blastp-nr	WP_011595122	WP_011595122:1	multicopper oxidase family protein [Rhodococcus jostii] >gb|ABG94182.1| multicopper oxidase [Rhodococcus jostii RHA1]	Rhodococcus jostii	2351	0	462	1	494	1	494	0.209698	1.0671	0.209698	1.0671	Multicopper oxidase
AII08632.1	PE	blastp-nr	ANU06212	ANU06212:1	alkane 1-monooxygenase, partial [Rhodococcus wratislaviensis]	Rhodococcus wratislaviensis	1143	0	213	101	317	1	217	0.188976	1.01408	0.188976	1.01408	Alkane 1-monooxygenase
AII08809.1	PE	blastp-nr	WP_011595122	WP_011595122:1	multicopper oxidase family protein [Rhodococcus jostii] >gb|ABG94182.1| multicopper oxidase [Rhodococcus jostii RHA1]	Rhodococcus jostii RHA1	2351	0	462	1	494	1	494	0.209698	1.0671	0.209698	1.0671	Multicopper oxidase
AII08632.1	PE	blastp-nr	WP_112300379	WP_112300379:1	alkane 1-monooxygenase [Rhodococcus wratislaviensis] >gb|REE75198.1| alkane 1-monooxygenase [Rhodococcus wratislaviensis] >emb|SPZ39774.1| alkane 1-monooxygenase [Rhodococcus wratislaviensis]	Rhodococcus wratislaviensis	2171	0	403	1	410	1	410	0.188392	1.01489	0.188392	1.01489
AII08632.1	PE	blastp-nr	AHA51167	AHA51167:1	alkane-1-monooxygenase, partial [Rhodococcus opacus]	Rhodococcus opacus	1045	0	195	115	313	1	199	0.189474	1.01538	0.189474	1.01538	Alkane-1-monooxygenase
AII08421.1	PE	blastp-nr	WP_037231205	WP_037231205:1	cytochrome P450 [Rhodococcus wratislaviensis] >dbj|GAF45003.1| putative cytochrome P450 [Rhodococcus wratislaviensis NBRC 100605]	Rhodococcus wratislaviensis	2209	0	430	1	438	1	438	0.197827	1.01628	0.197827	1.01628	Putative cytochrome P450
AII08421.1	PE	blastp-nr	WP_037231205	WP_037231205:1	cytochrome P450 [Rhodococcus wratislaviensis] >dbj|GAF45003.1| putative cytochrome P450 [Rhodococcus wratislaviensis NBRC 100605]	Rhodococcus wratislaviensis NBRC 100605	2209	0	430	1	438	1	438	0.197827	1.01628	0.197827	1.01628	Putative cytochrome P450
AII08632.1	PE	blastp-nr	BAV60968	BAV60968:1	alkane hydroxylase, partial [Rhodococcus opacus]	Rhodococcus opacus	938	0	174	160	337	1	178	0.188699	1.01724	0.188699	1.01724	Alkane hydroxylase
AII10609.1	PE	blastp-nr	WP_007295565	WP_007295565:1	DUF475 domain-containing protein, partial [Rhodococcus opacus] >gb|EID81925.1| hypothetical protein W59_00465, partial [Rhodococcus imtechensis RKJ300 = JCM 13270]	Rhodococcus imtechensis RKJ300 = JCM 13270	718	0	211	1	216	1	216	0.299443	1.01896	0.299443	1.01896
AII10609.1	PE	blastp-nr	WP_007295565	WP_007295565:1	DUF475 domain-containing protein, partial [Rhodococcus opacus] >gb|EID81925.1| hypothetical protein W59_00465, partial [Rhodococcus imtechensis RKJ300 = JCM 13270]	Rhodococcus opacus	718	0	211	1	216	1	216	0.299443	1.01896	0.299443	1.01896
AII10792.1	PE	blastp-nr	WP_213576385	WP_213576385:1	DUF3556 domain-containing protein [Rhodococcus sp. USK13]	Rhodococcus sp. USK13	2821	0	575	1	587	1	587	0.207728	1.01913	0.207728	1.01913
AII08632.1	PE	blastp-nr	AHA51159	AHA51159:1	alkane-1-monooxygenase, partial [Rhodococcus opacus]	Rhodococcus opacus	1050	0	196	113	313	1	201	0.190476	1.02041	0.190476	1.02041	Alkane-1-monooxygenase
AII08421.1	PE	blastp-nr	WP_012691738	WP_012691738:1	cytochrome P450 [Rhodococcus opacus] >dbj|BAH52816.1| cytochrome P450 [Rhodococcus opacus B4]	Rhodococcus opacus	2218	0	430	1	440	1	440	0.197926	1.02093	0.197926	1.02093	Cytochrome P450
AII08421.1	PE	blastp-nr	WP_012691738	WP_012691738:1	cytochrome P450 [Rhodococcus opacus] >dbj|BAH52816.1| cytochrome P450 [Rhodococcus opacus B4]	Rhodococcus opacus B4	2218	0	430	1	440	1	440	0.197926	1.02093	0.197926	1.02093	Cytochrome P450
AII08421.1	PE	blastp-nr	WP_009475556	WP_009475556:1	cytochrome P450 [Rhodococcus sp. JVH1] >gb|EJI99051.1| cytochrome P450-terp [Rhodococcus sp. JVH1]	Rhodococcus sp. JVH1	2208	0	428	1	438	1	438	0.197917	1.02103	0.197917	1.02103	Cytochrome P450-terp
AII08421.1	PE	blastp-nr	WP_144285016	WP_144285016:1	cytochrome P450 [Rhodococcus sp. WB9] >gb|QDQ90279.1| cytochrome P450 [Rhodococcus sp. WB9]	Rhodococcus sp. WB9	2210	0	429	1	440	1	440	0.198643	1.02331	0.198643	1.02331
AII10609.1	PE	blastp-nr	WP_007298958	WP_007298958:1	DUF475 domain-containing protein, partial [Rhodococcus opacus] >gb|EID77827.1| hypothetical protein W59_21583, partial [Rhodococcus imtechensis RKJ300 = JCM 13270]	Rhodococcus imtechensis RKJ300 = JCM 13270	724	0	212	1	218	1	218	0.299724	1.02358	0.299724	1.02358
AII10609.1	PE	blastp-nr	WP_007298958	WP_007298958:1	DUF475 domain-containing protein, partial [Rhodococcus opacus] >gb|EID77827.1| hypothetical protein W59_21583, partial [Rhodococcus imtechensis RKJ300 = JCM 13270]	Rhodococcus opacus	724	0	212	1	218	1	218	0.299724	1.02358	0.299724	1.02358
AII08632.1	PE	blastp-nr	AHA51161	AHA51161:1	alkane-1-monooxygenase, partial [Rhodococcus jostii]	Rhodococcus jostii	1093	0	205	113	323	1	211	0.192132	1.02439	0.192132	1.02439	Alkane-1-monooxygenase
AII10609.1	PE	blastp-nr	WP_155755986	WP_155755986:1	DUF475 domain-containing protein, partial [Rhodococcus opacus]	Rhodococcus opacus	575	0	162	1	167	1	167	0.288696	1.02469	0.288696	1.02469
AII08632.1	PE	blastp-nr	WP_087558810	WP_087558810:1	MULTISPECIES: alkane 1-monooxygenase [unclassified Rhodococcus] >gb|KAF0959458.1| Alkane 1-monooxygenase [Rhodococcus sp. T7] >gb|OUS93589.1| alkane 1-monooxygenase [Rhodococcus sp. NCIMB 12038]	Rhodococcus sp. NCIMB 12038	2149	0	399	1	410	1	410	0.190321	1.02506	0.190321	1.02506
AII08632.1	PE	blastp-nr	WP_087558810	WP_087558810:1	MULTISPECIES: alkane 1-monooxygenase [unclassified Rhodococcus] >gb|KAF0959458.1| Alkane 1-monooxygenase [Rhodococcus sp. T7] >gb|OUS93589.1| alkane 1-monooxygenase [Rhodococcus sp. NCIMB 12038]	Rhodococcus sp. T7	2149	0	399	1	410	1	410	0.190321	1.02506	0.190321	1.02506
AII08632.1	PE	blastp-nr	WP_087558810	WP_087558810:1	MULTISPECIES: alkane 1-monooxygenase [unclassified Rhodococcus] >gb|KAF0959458.1| Alkane 1-monooxygenase [Rhodococcus sp. T7] >gb|OUS93589.1| alkane 1-monooxygenase [Rhodococcus sp. NCIMB 12038]	unclassified Rhodococcus	2149	0	399	1	410	1	410	0.190321	1.02506	0.190321	1.02506
AII08632.1	PE	blastp-nr	WP_005566314	WP_005566314:1	alkane 1-monooxygenase [Rhodococcus opacus] >gb|ELB91510.1| alkane 1-monooxygenase [Rhodococcus wratislaviensis IFP 2016]	Rhodococcus opacus	2095	0	388	12	410	4	402	0.189976	1.02577	0.189976	1.02577
AII08632.1	PE	blastp-nr	WP_005566314	WP_005566314:1	alkane 1-monooxygenase [Rhodococcus opacus] >gb|ELB91510.1| alkane 1-monooxygenase [Rhodococcus wratislaviensis IFP 2016]	Rhodococcus wratislaviensis IFP 2016	2095	0	388	12	410	4	402	0.189976	1.02577	0.189976	1.02577
AII08632.1	PE	blastp-nr	WP_218960748	WP_218960748:1	alkane 1-monooxygenase [Rhodococcus opacus]	Rhodococcus opacus	2096	0	388	12	410	4	402	0.189885	1.02577	0.189885	1.02577
AII08421.1	PE	blastp-nr	WP_105414399	WP_105414399:1	cytochrome P450 [Rhodococcus opacus] >gb|PQP24763.1| cytochrome P450 [Rhodococcus opacus]	Rhodococcus opacus	2195	0	426	1	438	1	438	0.199089	1.02582	0.199089	1.02582
AII07038.1	PE	blastp-nr	WP_109326037	WP_109326037:1	MULTISPECIES: decaprenyl-phosphate phosphoribosyltransferase [unclassified Rhodococcus] >gb|AWK70554.1| decaprenyl-phosphate phosphoribosyltransferase [Rhodococcus sp. S2-17] >gb|QTJ66550.1| decaprenyl-phosphate phosphoribosyltransferase [Rhodococcus sp. ZPP]	Rhodococcus sp. S2-17	1371	0	292	1	301	1	301	0.218818	1.0274	0.218818	1.0274
AII07038.1	PE	blastp-nr	WP_109326037	WP_109326037:1	MULTISPECIES: decaprenyl-phosphate phosphoribosyltransferase [unclassified Rhodococcus] >gb|AWK70554.1| decaprenyl-phosphate phosphoribosyltransferase [Rhodococcus sp. S2-17] >gb|QTJ66550.1| decaprenyl-phosphate phosphoribosyltransferase [Rhodococcus sp. ZPP]	Rhodococcus sp. ZPP	1371	0	292	1	301	1	301	0.218818	1.0274	0.218818	1.0274
AII07038.1	PE	blastp-nr	WP_109326037	WP_109326037:1	MULTISPECIES: decaprenyl-phosphate phosphoribosyltransferase [unclassified Rhodococcus] >gb|AWK70554.1| decaprenyl-phosphate phosphoribosyltransferase [Rhodococcus sp. S2-17] >gb|QTJ66550.1| decaprenyl-phosphate phosphoribosyltransferase [Rhodococcus sp. ZPP]	unclassified Rhodococcus	1371	0	292	1	301	1	301	0.218818	1.0274	0.218818	1.0274
AII08421.1	PE	blastp-nr	WP_016882298	WP_016882298:1	cytochrome P450 [Rhodococcus sp. DK17]	Rhodococcus sp. DK17	2185	0	425	1	438	1	438	0.2	1.02824	0.2	1.02824
AII08421.1	PE	blastp-nr	WP_025433314	WP_025433314:1	cytochrome P450 [Rhodococcus opacus] >gb|UDG96334.1| cytochrome P450 [Rhodococcus opacus PD630]	Rhodococcus opacus	2190	0	425	1	438	1	438	0.199543	1.02824	0.199543	1.02824
AII08421.1	PE	blastp-nr	WP_025433314	WP_025433314:1	cytochrome P450 [Rhodococcus opacus] >gb|UDG96334.1| cytochrome P450 [Rhodococcus opacus PD630]	Rhodococcus opacus PD630	2190	0	425	1	438	1	438	0.199543	1.02824	0.199543	1.02824
AII08421.1	PE	blastp-nr	AHK34135	AHK34135:1	Cytochrome P450-terp [Rhodococcus opacus PD630]	Rhodococcus opacus PD630	2191	0	425	1	438	2	439	0.199452	1.02824	0.199452	1.02824
AII08421.1	PE	blastp-nr	WP_169693939	WP_169693939:1	cytochrome P450 [Rhodococcus opacus] >gb|NMV77801.1| cytochrome P450 [Rhodococcus opacus]	Rhodococcus opacus	2204	0	425	1	438	1	438	0.198276	1.02824	0.198276	1.02824
AII08632.1	PE	blastp-nr	WP_206032243	WP_206032243:1	MULTISPECIES: alkane 1-monooxygenase [Rhodococcus]	Rhodococcus	2092	0	387	12	410	4	402	0.190249	1.02842	0.190249	1.02842
AII08632.1	PE	blastp-nr	BAV60967	BAV60967:1	alkane hydroxylase, partial [Rhodococcus koreensis]	Rhodococcus koreensis	930	0	172	159	336	2	179	0.190323	1.02907	0.190323	1.02907	Alkane hydroxylase
AII08632.1	PE	blastp-nr	RZK84620	RZK84620:1	alkane 1-monooxygenase [Rhodococcus sp.]	Rhodococcus sp.	2014	0	374	25	410	1	386	0.191162	1.02941	0.191162	1.02941
AII08632.1	PE	blastp-nr	WP_012689460	WP_012689460:1	alkane 1-monooxygenase [Rhodococcus opacus] >dbj|BAH50504.1| alkane-1-monooxygenase [Rhodococcus opacus B4]	Rhodococcus opacus	2150	0	397	1	410	1	410	0.190233	1.03023	0.190233	1.03023	Alkane-1-monooxygenase
AII08632.1	PE	blastp-nr	WP_012689460	WP_012689460:1	alkane 1-monooxygenase [Rhodococcus opacus] >dbj|BAH50504.1| alkane-1-monooxygenase [Rhodococcus opacus B4]	Rhodococcus opacus B4	2150	0	397	1	410	1	410	0.190233	1.03023	0.190233	1.03023	Alkane-1-monooxygenase
AII08421.1	PE	blastp-nr	TQC50095	TQC50095:1	cytochrome P450 [Rhodococcus sp. WS4]	Rhodococcus sp. WS4	2192	0	426	1	440	1	440	0.200274	1.03052	0.200274	1.03052
AII08421.1	PE	blastp-nr	WP_124393366	WP_124393366:1	MULTISPECIES: cytochrome P450 [Rhodococcus] >gb|QYB06753.1| cytochrome P450 [Rhodococcus sp. USK10] >dbj|GCE41239.1| putative cytochrome P450 hydroxylase [Rhodococcus wratislaviensis]	Rhodococcus	2201	0	426	1	440	1	440	0.199455	1.03052	0.199455	1.03052
AII08421.1	PE	blastp-nr	WP_124393366	WP_124393366:1	MULTISPECIES: cytochrome P450 [Rhodococcus] >gb|QYB06753.1| cytochrome P450 [Rhodococcus sp. USK10] >dbj|GCE41239.1| putative cytochrome P450 hydroxylase [Rhodococcus wratislaviensis]	Rhodococcus sp. USK10	2201	0	426	1	440	1	440	0.199455	1.03052	0.199455	1.03052
AII08421.1	PE	blastp-nr	WP_124393366	WP_124393366:1	MULTISPECIES: cytochrome P450 [Rhodococcus] >gb|QYB06753.1| cytochrome P450 [Rhodococcus sp. USK10] >dbj|GCE41239.1| putative cytochrome P450 hydroxylase [Rhodococcus wratislaviensis]	Rhodococcus wratislaviensis	2201	0	426	1	440	1	440	0.199455	1.03052	0.199455	1.03052
AII08421.1	PE	blastp-nr	WP_182624378	WP_182624378:1	cytochrome P450 [Rhodococcus opacus] >gb|MBA8961876.1| cytochrome P450 [Rhodococcus opacus] >gb|MBP2209596.1| cytochrome P450 [Rhodococcus opacus]	Rhodococcus opacus	2179	0	424	1	438	1	438	0.200551	1.03066	0.200551	1.03066
AII08421.1	PE	blastp-nr	WP_005560230	WP_005560230:1	cytochrome P450 [Rhodococcus opacus] >gb|ELB95115.1| cytochrome P450 [Rhodococcus wratislaviensis IFP 2016] >gb|NKY71436.1| cytochrome P450 [Rhodococcus opacus]	Rhodococcus opacus	2180	0	424	1	438	1	438	0.200459	1.03066	0.200459	1.03066
AII08421.1	PE	blastp-nr	WP_005560230	WP_005560230:1	cytochrome P450 [Rhodococcus opacus] >gb|ELB95115.1| cytochrome P450 [Rhodococcus wratislaviensis IFP 2016] >gb|NKY71436.1| cytochrome P450 [Rhodococcus opacus]	Rhodococcus wratislaviensis IFP 2016	2180	0	424	1	438	1	438	0.200459	1.03066	0.200459	1.03066
AII08421.1	PE	blastp-nr	NDV05238	NDV05238:1	cytochrome P450 [Rhodococcus sp. IEGM 248]	Rhodococcus sp. IEGM 248	2195	0	424	1	438	1	438	0.199089	1.03066	0.199089	1.03066
AII07038.1	PE	blastp-nr	WP_213574734	WP_213574734:1	decaprenyl-phosphate phosphoribosyltransferase [Rhodococcus sp. USK13]	Rhodococcus sp. USK13	1370	0	291	1	301	1	301	0.218978	1.03093	0.218978	1.03093
AII08421.1	PE	blastp-nr	EHI39947	EHI39947:1	hypothetical protein OPAG_01308 [Rhodococcus opacus PD630]	Rhodococcus opacus PD630	2141	0	415	10	438	1	429	0.199907	1.03133	0.199907	1.03133
AII08632.1	PE	blastp-nr	WP_005251086	WP_005251086:1	alkane 1-monooxygenase [Rhodococcus opacus] >gb|AHK33944.1| Alkane 1-monooxygenase 1 [Rhodococcus opacus PD630] >gb|EHI40136.1| alkane 1-monooxygenase [Rhodococcus opacus PD630] >gb|UDG96167.1| alkane 1-monooxygenase [Rhodococcus opacus PD630]	Rhodococcus opacus	2131	0	396	1	410	1	410	0.191929	1.03283	0.191929	1.03283
AII08632.1	PE	blastp-nr	WP_005251086	WP_005251086:1	alkane 1-monooxygenase [Rhodococcus opacus] >gb|AHK33944.1| Alkane 1-monooxygenase 1 [Rhodococcus opacus PD630] >gb|EHI40136.1| alkane 1-monooxygenase [Rhodococcus opacus PD630] >gb|UDG96167.1| alkane 1-monooxygenase [Rhodococcus opacus PD630]	Rhodococcus opacus PD630	2131	0	396	1	410	1	410	0.191929	1.03283	0.191929	1.03283
AII08632.1	PE	blastp-nr	WP_206009385	WP_206009385:1	alkane 1-monooxygenase [Rhodococcus sp. R79] >gb|QSE92945.1| fatty acid desaturase [Rhodococcus sp. R79]	Rhodococcus sp. R79	2139	0	396	1	410	1	410	0.191211	1.03283	0.191211	1.03283
AII08632.1	PE	blastp-nr	WP_061697424	WP_061697424:1	alkane 1-monooxygenase [Rhodococcus sp. LB1] >gb|KXX61787.1| alkane 1-monooxygenase [Rhodococcus sp. LB1]	Rhodococcus sp. LB1	2126	0	395	1	409	1	409	0.19191	1.03291	0.19191	1.03291	Alkane 1-monooxygenase
AII08421.1	PE	blastp-nr	WP_213575979	WP_213575979:1	cytochrome P450 [Rhodococcus sp. USK13]	Rhodococcus sp. USK13	2188	0	425	1	440	1	440	0.20064	1.03294	0.20064	1.03294
AII08421.1	PE	blastp-nr	WP_061700735	WP_061700735:1	cytochrome P450 [Rhodococcus sp. LB1] >gb|KXX56040.1| cytochrome [Rhodococcus sp. LB1]	Rhodococcus sp. LB1	2196	0	425	1	440	1	440	0.199909	1.03294	0.199909	1.03294	Cytochrome
AII08632.1	PE	blastp-nr	KXF56045	KXF56045:1	alkane 1-monooxygenase [Rhodococcus sp. SC4]	Rhodococcus sp. SC4	2056	0	392	1	410	1	406	0.19893	1.04337	0.196984	1.03316
AII08632.1	PE	blastp-nr	AHA51162	AHA51162:1	alkane-1-monooxygenase, partial [Rhodococcus koreensis]	Rhodococcus koreensis	1094	0	205	113	325	1	213	0.193784	1.03415	0.193784	1.03415	Alkane-1-monooxygenase
AII08421.1	PE	blastp-nr	WP_095862123	WP_095862123:1	cytochrome P450 [Rhodococcus sp. ACS1] >gb|PBC48224.1| cytochrome P450 [Rhodococcus sp. ACS1]	Rhodococcus sp. ACS1	2190	0	424	1	440	1	440	0.200457	1.03538	0.200457	1.03538
AII08421.1	PE	blastp-nr	WP_072937090	WP_072937090:1	cytochrome P450 [Rhodococcus koreensis] >gb|QSE80292.1| cytochrome P450 [Rhodococcus koreensis] >emb|SED04799.1| Cytochrome P450 [Rhodococcus koreensis]	Rhodococcus koreensis	2191	0	424	1	440	1	440	0.200365	1.03538	0.200365	1.03538	Cytochrome P450
AII08421.1	PE	blastp-nr	WP_185950062	WP_185950062:1	cytochrome P450 [Rhodococcus sp. 4CII] >gb|MBC2893168.1| cytochrome P450 [Rhodococcus wratislaviensis]	Rhodococcus sp. 4CII	2198	0	424	1	440	1	440	0.199727	1.03538	0.199727	1.03538
AII08421.1	PE	blastp-nr	WP_185950062	WP_185950062:1	cytochrome P450 [Rhodococcus sp. 4CII] >gb|MBC2893168.1| cytochrome P450 [Rhodococcus wratislaviensis]	Rhodococcus wratislaviensis	2198	0	424	1	440	1	440	0.199727	1.03538	0.199727	1.03538
AII08632.1	PE	blastp-nr	WP_247250937	WP_247250937:1	alkane 1-monooxygenase [Rhodococcus opacus] >gb|UOT03167.1| alkane 1-monooxygenase [Rhodococcus opacus]	Rhodococcus opacus	2087	0	395	1	410	1	410	0.195975	1.03544	0.195975	1.03544
AII08632.1	PE	blastp-nr	WP_095868228	WP_095868228:1	alkane 1-monooxygenase [Rhodococcus sp. ACPA1] >gb|PBC57486.1| alkane 1-monooxygenase [Rhodococcus sp. ACPA1]	Rhodococcus sp. ACPA1	2125	0	395	1	410	1	410	0.192471	1.03544	0.192471	1.03544
AII08632.1	PE	blastp-nr	WP_124393886	WP_124393886:1	MULTISPECIES: alkane 1-monooxygenase [Rhodococcus] >gb|QYB06536.1| fatty acid desaturase [Rhodococcus sp. USK10] >dbj|GCE41856.1| Alkane-1 monooxygenase [Rhodococcus wratislaviensis]	Rhodococcus	2133	0	395	1	410	1	410	0.191749	1.03544	0.191749	1.03544
AII08632.1	PE	blastp-nr	WP_124393886	WP_124393886:1	MULTISPECIES: alkane 1-monooxygenase [Rhodococcus] >gb|QYB06536.1| fatty acid desaturase [Rhodococcus sp. USK10] >dbj|GCE41856.1| Alkane-1 monooxygenase [Rhodococcus wratislaviensis]	Rhodococcus sp. USK10	2133	0	395	1	410	1	410	0.191749	1.03544	0.191749	1.03544
AII08632.1	PE	blastp-nr	WP_124393886	WP_124393886:1	MULTISPECIES: alkane 1-monooxygenase [Rhodococcus] >gb|QYB06536.1| fatty acid desaturase [Rhodococcus sp. USK10] >dbj|GCE41856.1| Alkane-1 monooxygenase [Rhodococcus wratislaviensis]	Rhodococcus wratislaviensis	2133	0	395	1	410	1	410	0.191749	1.03544	0.191749	1.03544
AII08632.1	PE	blastp-nr	WP_072948129	WP_072948129:1	alkane 1-monooxygenase [Rhodococcus koreensis] >gb|QSE80055.1| fatty acid desaturase [Rhodococcus koreensis] >emb|SED10689.1| alkane 1-monooxygenase [Rhodococcus koreensis]	Rhodococcus koreensis	2134	0	395	1	410	1	410	0.191659	1.03544	0.191659	1.03544	Alkane 1-monooxygenase
AII08421.1	PE	blastp-nr	WP_242322623	WP_242322623:1	cytochrome P450 [Rhodococcus opacus] >gb|UNM99318.1| cytochrome P450 [Rhodococcus opacus]	Rhodococcus opacus	2182	0	422	1	438	1	438	0.200275	1.03555	0.200275	1.03555
AII10609.1	PE	blastp-nr	WP_073366338	WP_073366338:1	DUF475 domain-containing protein [Rhodococcus jostii] >emb|SEE80496.1| hypothetical protein SAMN04490220_8413 [Rhodococcus jostii]	Rhodococcus jostii	1532	0	363	1	377	1	377	0.245431	1.03581	0.245431	1.03581	Uncharacterized protein
AII08632.1	PE	blastp-nr	WP_011595253	WP_011595253:1	alkane 1-monooxygenase [Rhodococcus jostii] >gb|ABG94339.1| alkane 1-monooxygenase [Rhodococcus jostii RHA1]	Rhodococcus jostii	2086	0	394	1	410	1	410	0.196069	1.03807	0.196069	1.03807	Alkane 1-monooxygenase
AII08632.1	PE	blastp-nr	WP_011595253	WP_011595253:1	alkane 1-monooxygenase [Rhodococcus jostii] >gb|ABG94339.1| alkane 1-monooxygenase [Rhodococcus jostii RHA1]	Rhodococcus jostii RHA1	2086	0	394	1	410	1	410	0.196069	1.03807	0.196069	1.03807	Alkane 1-monooxygenase
AII08632.1	PE	blastp-nr	WP_043789643	WP_043789643:1	alkane 1-monooxygenase [Rhodococcus opacus] >gb|AFX59898.1| alkane-1 monooxygenase [Rhodococcus wratislaviensis] >gb|NKY76508.1| alkane 1-monooxygenase [Rhodococcus opacus]	Rhodococcus opacus	2087	0	394	1	410	1	410	0.195975	1.03807	0.195975	1.03807
AII08632.1	PE	blastp-nr	WP_043789643	WP_043789643:1	alkane 1-monooxygenase [Rhodococcus opacus] >gb|AFX59898.1| alkane-1 monooxygenase [Rhodococcus wratislaviensis] >gb|NKY76508.1| alkane 1-monooxygenase [Rhodococcus opacus]	Rhodococcus wratislaviensis	2087	0	394	1	410	1	410	0.195975	1.03807	0.195975	1.03807
AII08632.1	PE	blastp-nr	WP_037204498	WP_037204498:1	alkane 1-monooxygenase [Rhodococcus opacus] >gb|MBA8962086.1| alkane 1-monooxygenase [Rhodococcus opacus] >gb|MBP2209385.1| alkane 1-monooxygenase [Rhodococcus opacus]	Rhodococcus opacus	2088	0	394	1	410	1	410	0.195881	1.03807	0.195881	1.03807
AII08632.1	PE	blastp-nr	MBC2640093	MBC2640093:1	fatty acid desaturase [Rhodococcus wratislaviensis] >gb|MBC2895161.1| fatty acid desaturase [Rhodococcus wratislaviensis]	Rhodococcus wratislaviensis	2127	0	394	1	410	1	410	0.19229	1.03807	0.19229	1.03807
AII10609.1	PE	blastp-nr	WP_095864371	WP_095864371:1	DUF475 domain-containing protein [Rhodococcus sp. ACS1] >gb|PBC39182.1| hypothetical protein CJ179_34435 [Rhodococcus sp. ACS1]	Rhodococcus sp. ACS1	1529	0	362	1	377	1	377	0.245912	1.03867	0.245912	1.03867
AII08421.1	PE	blastp-nr	WP_208960123	WP_208960123:1	cytochrome P450 [Rhodococcus sp. ZPP] >gb|QTJ67301.1| cytochrome P450 [Rhodococcus sp. ZPP]	Rhodococcus sp. ZPP	2172	0	422	1	440	1	440	0.202118	1.04028	0.202118	1.04028
AII08421.1	PE	blastp-nr	WP_109334175	WP_109334175:1	cytochrome P450 [Rhodococcus sp. S2-17] >gb|AWK74860.1| cytochrome P450 [Rhodococcus sp. S2-17]	Rhodococcus sp. S2-17	2187	0	422	1	440	1	440	0.200732	1.04028	0.200732	1.04028
AII08632.1	PE	blastp-nr	WP_144288243	WP_144288243:1	alkane 1-monooxygenase [Rhodococcus sp. WB9] >gb|QDQ94769.1| alkane 1-monooxygenase [Rhodococcus sp. WB9]	Rhodococcus sp. WB9	2029	0	393	1	410	1	410	0.201577	1.04071	0.201577	1.04071
AII08632.1	PE	blastp-nr	WP_029539173	WP_029539173:1	alkane 1-monooxygenase [Rhodococcus sp. DK17]	Rhodococcus sp. DK17	2078	0	393	1	410	1	410	0.196824	1.04071	0.196824	1.04071
AII08632.1	PE	blastp-nr	WP_009475222	WP_009475222:1	alkane 1-monooxygenase [Rhodococcus sp. JVH1] >gb|EJI99526.1| alkane 1-monooxygenase [Rhodococcus sp. JVH1]	Rhodococcus sp. JVH1	2081	0	393	1	410	1	410	0.19654	1.04071	0.19654	1.04071	Alkane 1-monooxygenase
AII08632.1	PE	blastp-nr	EKT81020	EKT81020:1	alkane 1-monooxygenase [Rhodococcus opacus M213]	Rhodococcus opacus M213	2082	0	393	1	410	17	426	0.196446	1.04071	0.196446	1.04071	Alkane 1-monooxygenase
AII08632.1	PE	blastp-nr	WP_039951345	WP_039951345:1	MULTISPECIES: alkane 1-monooxygenase [Rhodococcus] >gb|QQZ14963.1| alkane 1-monooxygenase [Rhodococcus sp. 21391]	Rhodococcus	2083	0	393	1	410	1	410	0.196351	1.04071	0.196351	1.04071	Alkane 1-monooxygenase
AII08632.1	PE	blastp-nr	WP_039951345	WP_039951345:1	MULTISPECIES: alkane 1-monooxygenase [Rhodococcus] >gb|QQZ14963.1| alkane 1-monooxygenase [Rhodococcus sp. 21391]	Rhodococcus sp. 21391	2083	0	393	1	410	1	410	0.196351	1.04071	0.196351	1.04071	Alkane 1-monooxygenase
AII08632.1	PE	blastp-nr	WP_054246569	WP_054246569:1	alkane 1-monooxygenase [Rhodococcus opacus] >gb|NDV04247.1| alkane 1-monooxygenase [Rhodococcus sp. IEGM 248] >gb|ANS30731.1| Alkane 1-monooxygenase 1 [Rhodococcus opacus] >gb|NMV79898.1| alkane 1-monooxygenase [Rhodococcus opacus] >gb|QZS58657.1| alkane 1-monooxygenase [Rhodococcus opacus] >gb|RKM77422.1| alkane 1-monooxygenase [Rhodococcus opacus]	Rhodococcus opacus	2083	0	393	1	410	1	410	0.196351	1.04071	0.196351	1.04071	Alkane 1-monooxygenase
AII08632.1	PE	blastp-nr	WP_054246569	WP_054246569:1	alkane 1-monooxygenase [Rhodococcus opacus] >gb|NDV04247.1| alkane 1-monooxygenase [Rhodococcus sp. IEGM 248] >gb|ANS30731.1| Alkane 1-monooxygenase 1 [Rhodococcus opacus] >gb|NMV79898.1| alkane 1-monooxygenase [Rhodococcus opacus] >gb|QZS58657.1| alkane 1-monooxygenase [Rhodococcus opacus] >gb|RKM77422.1| alkane 1-monooxygenase [Rhodococcus opacus]	Rhodococcus sp. IEGM 248	2083	0	393	1	410	1	410	0.196351	1.04071	0.196351	1.04071	Alkane 1-monooxygenase
AII08632.1	PE	blastp-nr	MBV6762341	MBV6762341:1	alkane 1-monooxygenase [Rhodococcus opacus]	Rhodococcus opacus	2085	0	393	1	410	1	410	0.196163	1.04071	0.196163	1.04071
AII08632.1	PE	blastp-nr	WP_095862718	WP_095862718:1	alkane 1-monooxygenase [Rhodococcus sp. ACS1] >gb|PBC49261.1| alkane 1-monooxygenase [Rhodococcus sp. ACS1]	Rhodococcus sp. ACS1	2126	0	393	1	410	1	410	0.19238	1.04071	0.19238	1.04071
AII08632.1	PE	blastp-nr	WP_213016084	WP_213016084:1	MULTISPECIES: alkane 1-monooxygenase [unclassified Rhodococcus]	unclassified Rhodococcus	2127	0	393	1	410	8	417	0.19229	1.04071	0.19229	1.04071
AII10609.1	PE	blastp-nr	WP_124391017	WP_124391017:1	DUF475 domain-containing protein, partial [Rhodococcus wratislaviensis]	Rhodococcus wratislaviensis	752	0	215	1	225	1	225	0.297872	1.04186	0.297872	1.04186
AII08421.1	PE	blastp-nr	RZL84365	RZL84365:1	cytochrome P450 [Rhodococcus sp.]	Rhodococcus sp.	2149	0	419	1	438	1	438	0.20335	1.04296	0.20335	1.04296	Cytochrome P450
AII08632.1	PE	blastp-nr	WP_073358716	WP_073358716:1	alkane 1-monooxygenase [Rhodococcus jostii] >emb|SEE07002.1| alkane 1-monooxygenase [Rhodococcus jostii]	Rhodococcus jostii	2075	0	392	1	410	1	410	0.197108	1.04337	0.197108	1.04337	Alkane 1-monooxygenase
AII08632.1	PE	blastp-nr	NHU44220	NHU44220:1	alkane 1-monooxygenase [Rhodococcus sp. A14]	Rhodococcus sp. A14	2076	0	392	1	410	1	410	0.197013	1.04337	0.197013	1.04337
AII08632.1	PE	blastp-nr	EID79363	EID79363:1	alkane 1-monooxygenase [Rhodococcus imtechensis RKJ300 = JCM 13270]	Rhodococcus imtechensis RKJ300 = JCM 13270	2077	0	392	1	410	17	426	0.196919	1.04337	0.196919	1.04337	Alkane 1-monooxygenase
AII08632.1	PE	blastp-nr	WP_225929622	WP_225929622:1	alkane 1-monooxygenase [Rhodococcus opacus]	Rhodococcus opacus	2081	0	392	1	410	19	428	0.19654	1.04337	0.19654	1.04337
AII08632.1	PE	blastp-nr	RZL81995	RZL81995:1	alkane 1-monooxygenase [Rhodococcus sp.]	Rhodococcus sp.	2083	0	392	1	410	1	410	0.196351	1.04337	0.196351	1.04337	Alkane 1-monooxygenase
AII08421.1	PE	blastp-nr	WP_007299636	WP_007299636:1	MULTISPECIES: cytochrome P450 [Rhodococcus] >gb|EID77030.1| cytochrome P450 [Rhodococcus imtechensis RKJ300 = JCM 13270] >gb|QQZ18807.1| cytochrome P450 [Rhodococcus sp. 21391]	Rhodococcus	2177	0	420	1	440	1	440	0.201654	1.04524	0.201654	1.04524	Cytochrome P450
AII08421.1	PE	blastp-nr	WP_007299636	WP_007299636:1	MULTISPECIES: cytochrome P450 [Rhodococcus] >gb|EID77030.1| cytochrome P450 [Rhodococcus imtechensis RKJ300 = JCM 13270] >gb|QQZ18807.1| cytochrome P450 [Rhodococcus sp. 21391]	Rhodococcus imtechensis RKJ300 = JCM 13270	2177	0	420	1	440	1	440	0.201654	1.04524	0.201654	1.04524	Cytochrome P450
AII08421.1	PE	blastp-nr	WP_007299636	WP_007299636:1	MULTISPECIES: cytochrome P450 [Rhodococcus] >gb|EID77030.1| cytochrome P450 [Rhodococcus imtechensis RKJ300 = JCM 13270] >gb|QQZ18807.1| cytochrome P450 [Rhodococcus sp. 21391]	Rhodococcus sp. 21391	2177	0	420	1	440	1	440	0.201654	1.04524	0.201654	1.04524	Cytochrome P450
AII08421.1	PE	blastp-nr	WP_073358602	WP_073358602:1	cytochrome P450 [Rhodococcus jostii] >emb|SED39376.1| Cytochrome P450 [Rhodococcus jostii]	Rhodococcus jostii	2149	0	418	1	438	1	438	0.20335	1.04545	0.20335	1.04545	Cytochrome P450
AII08632.1	PE	blastp-nr	WP_105417926	WP_105417926:1	alkane 1-monooxygenase [Rhodococcus opacus] >gb|PQP22743.1| alkane 1-monooxygenase [Rhodococcus opacus]	Rhodococcus opacus	2075	0	391	1	410	1	410	0.197108	1.04604	0.197108	1.04604
AII08421.1	PE	blastp-nr	WP_087560732	WP_087560732:1	MULTISPECIES: cytochrome P450 [unclassified Rhodococcus] >gb|KAF0960200.1| Cytochrome P450-terp [Rhodococcus sp. T7] >gb|OUS91575.1| cytochrome P450 [Rhodococcus sp. NCIMB 12038]	Rhodococcus sp. NCIMB 12038	2166	0	419	1	440	1	440	0.202678	1.04773	0.202678	1.04773
AII08421.1	PE	blastp-nr	WP_087560732	WP_087560732:1	MULTISPECIES: cytochrome P450 [unclassified Rhodococcus] >gb|KAF0960200.1| Cytochrome P450-terp [Rhodococcus sp. T7] >gb|OUS91575.1| cytochrome P450 [Rhodococcus sp. NCIMB 12038]	Rhodococcus sp. T7	2166	0	419	1	440	1	440	0.202678	1.04773	0.202678	1.04773
AII08421.1	PE	blastp-nr	WP_087560732	WP_087560732:1	MULTISPECIES: cytochrome P450 [unclassified Rhodococcus] >gb|KAF0960200.1| Cytochrome P450-terp [Rhodococcus sp. T7] >gb|OUS91575.1| cytochrome P450 [Rhodococcus sp. NCIMB 12038]	unclassified Rhodococcus	2166	0	419	1	440	1	440	0.202678	1.04773	0.202678	1.04773
AII08421.1	PE	blastp-nr	WP_218267768	WP_218267768:1	cytochrome P450 [Rhodococcus opacus] >gb|MBV6755047.1| cytochrome P450 [Rhodococcus opacus]	Rhodococcus opacus	2171	0	419	1	440	1	440	0.202211	1.04773	0.202211	1.04773
AII08632.1	PE	blastp-nr	TQC44707	TQC44707:1	alkane 1-monooxygenase [Rhodococcus sp. WS4]	Rhodococcus sp. WS4	2074	0	390	1	410	1	410	0.197203	1.04872	0.197203	1.04872
AII07038.1	PE	blastp-nr	WP_070380013	WP_070380013:1	decaprenyl-phosphate phosphoribosyltransferase [Rhodococcus sp. WMMA185] >gb|AOW93792.1| phosphoribose diphosphate--decaprenyl-phosphate phosphoribosyltransferase [Rhodococcus sp. WMMA185]	Rhodococcus sp. WMMA185	1353	0	285	1	301	1	301	0.221729	1.05263	0.221729	1.05263	Phosphoribose diphosphate--decaprenyl-phosphate phosphoribosyltransferase
AII08421.1	PE	blastp-nr	WP_206009113	WP_206009113:1	cytochrome P450 [Rhodococcus sp. R79] >gb|QSE92650.1| cytochrome P450 [Rhodococcus sp. R79]	Rhodococcus sp. R79	2167	0	417	1	440	1	440	0.202584	1.05276	0.202584	1.05276
AII10609.1	PE	blastp-nr	AHK33863	AHK33863:1	hypothetical protein Pd630_LPD06678 [Rhodococcus opacus PD630]	Rhodococcus opacus PD630	869	0	243	1	255	1	257	0.29229	1.04527	0.294591	1.0535
AII08632.1	PE	blastp-nr	AIA09965	AIA09965:1	AlkB [Rhodococcus opacus]	Rhodococcus opacus	2049	0	388	1	410	1	410	0.19961	1.05412	0.19961	1.05412	AlkB
AII07038.1	PE	blastp-nr	WP_072689117	WP_072689117:1	decaprenyl-phosphate phosphoribosyltransferase [Rhodococcus marinonascens]	Rhodococcus marinonascens	1353	0	284	1	301	1	301	0.221729	1.05634	0.221729	1.05634
AYO90679.1	PE	blastp-nr	KAB2587053	KAB2587053:1	alkane 1-monooxygenase, partial [Rhodococcus erythropolis]	Rhodococcus erythropolis	100	0.000257059	17	1	19	163	181	0.18	1.05882	0.18	1.05882	Alkane 1-monooxygenase
AII08632.1	PE	blastp-nr	BAV60966	BAV60966:1	alkane hydroxylase, partial [Rhodococcus jostii]	Rhodococcus jostii	808	0	152	159	320	1	162	0.199257	1.05921	0.199257	1.05921	Alkane hydroxylase
AII07038.1	PE	blastp-nr	MBM4513996	MBM4513996:1	decaprenyl-phosphate phosphoribosyltransferase [Rhodococcus equi]	Rhodococcus equi	169	0	33	1	36	1	36	0.207101	1.06061	0.207101	1.06061
AII08421.1	PE	blastp-nr	WP_102031076	WP_102031076:1	cytochrome P450 [Rhodococcus ruber] >gb|AUM16644.1| cytochrome P450 [Rhodococcus ruber] >gb|AXY50544.1| putative cytochrome P450 hydroxylase [Rhodococcus ruber] >gb|MBD8052118.1| cytochrome P450 [Rhodococcus ruber] >gb|MBP2209994.1| cytochrome P450 [Rhodococcus ruber] >gb|MCF8786023.1| cytochrome P450 [Rhodococcus ruber]	Rhodococcus ruber	2143	0	412	1	438	1	438	0.20392	1.06068	0.20392	1.06068
AII08809.1	PE	blastp-nr	WP_005264053	WP_005264053:1	multicopper oxidase family protein [Rhodococcus opacus] >gb|EKT77475.1| multicopper oxidase [Rhodococcus opacus M213]	Rhodococcus opacus	2346	0	462	1	494	1	494	0.210145	1.0671	0.210145	1.0671	Multicopper oxidase
AII08632.1	PE	blastp-nr	ARR73188	ARR73188:1	alkane 1-monooxygenase, partial [Rhodococcus aetherivorans]	Rhodococcus aetherivorans	444	0	80	289	374	1	86	0.191441	1.0625	0.191441	1.0625	Alkane 1-monooxygenase
AII08632.1	PE	blastp-nr	ABI14006	ABI14006:1	alkane monooxygenase, partial [Rhodococcus sp. THF100]	Rhodococcus sp. THF100	433	0	79	289	373	1	85	0.193995	1.06329	0.193995	1.06329	Alkane monooxygenase
AII08632.1	PE	blastp-nr	ABI14004	ABI14004:1	alkane monooxygenase, partial [Rhodococcus sp. MOB100]	Rhodococcus sp. MOB100	437	0	79	289	373	1	85	0.19222	1.06329	0.19222	1.06329	Alkane monooxygenase
AII08632.1	PE	blastp-nr	ABI13999	ABI13999:1	alkane monooxygenase, partial [Rhodococcus sp. DEE5151]	Rhodococcus sp. DEE5151	439	0	79	289	373	1	85	0.191344	1.06329	0.191344	1.06329	Alkane monooxygenase
AII08809.1	PE	blastp-nr	WP_005264053	WP_005264053:1	multicopper oxidase family protein [Rhodococcus opacus] >gb|EKT77475.1| multicopper oxidase [Rhodococcus opacus M213]	Rhodococcus opacus M213	2346	0	462	1	494	1	494	0.210145	1.0671	0.210145	1.0671	Multicopper oxidase
AII08809.1	PE	blastp-nr	WP_005251383	WP_005251383:1	MULTISPECIES: multicopper oxidase family protein [Rhodococcus] >gb|AHK33758.1| Laccase-2 [Rhodococcus opacus PD630] >gb|EHI40316.1| multicopper oxidase [Rhodococcus opacus PD630] >gb|PBC56931.1| copper oxidase [Rhodococcus sp. ACPA1] >gb|UDG96001.1| multicopper oxidase family protein [Rhodococcus opacus PD630]	Rhodococcus	2345	0	463	1	494	1	494	0.210235	1.06479	0.210235	1.06479	Copper oxidase
AII08809.1	PE	blastp-nr	WP_005251383	WP_005251383:1	MULTISPECIES: multicopper oxidase family protein [Rhodococcus] >gb|AHK33758.1| Laccase-2 [Rhodococcus opacus PD630] >gb|EHI40316.1| multicopper oxidase [Rhodococcus opacus PD630] >gb|PBC56931.1| copper oxidase [Rhodococcus sp. ACPA1] >gb|UDG96001.1| multicopper oxidase family protein [Rhodococcus opacus PD630]	Rhodococcus opacus PD630	2345	0	463	1	494	1	494	0.210235	1.06479	0.210235	1.06479	Copper oxidase
AII08421.1	PE	blastp-nr	WP_114332248	WP_114332248:1	cytochrome P450 [Rhodococcus sp. Eu-32] >gb|RRQ25647.1| cytochrome P450 [Rhodococcus sp. Eu-32]	Rhodococcus sp. Eu-32	2122	0	411	1	439	1	439	0.206409	1.06569	0.206409	1.06569
AII08809.1	PE	blastp-nr	WP_005251383	WP_005251383:1	MULTISPECIES: multicopper oxidase family protein [Rhodococcus] >gb|AHK33758.1| Laccase-2 [Rhodococcus opacus PD630] >gb|EHI40316.1| multicopper oxidase [Rhodococcus opacus PD630] >gb|PBC56931.1| copper oxidase [Rhodococcus sp. ACPA1] >gb|UDG96001.1| multicopper oxidase family protein [Rhodococcus opacus PD630]	Rhodococcus sp. ACPA1	2345	0	463	1	494	1	494	0.210235	1.06479	0.210235	1.06479	Copper oxidase
AII08809.1	PE	blastp-nr	WP_065492185	WP_065492185:1	multicopper oxidase family protein [Rhodococcus opacus] >gb|ANS30556.1| multicopper oxidase [Rhodococcus opacus]	Rhodococcus opacus	2342	0	462	1	494	1	494	0.210504	1.0671	0.210504	1.0671	Multicopper oxidase
AII08809.1	PE	blastp-nr	WP_247250817	WP_247250817:1	multicopper oxidase family protein [Rhodococcus opacus] >gb|UOT02998.1| multicopper oxidase family protein [Rhodococcus opacus]	Rhodococcus opacus	2336	0	461	1	494	1	494	0.211045	1.06941	0.211045	1.06941
AII08809.1	PE	blastp-nr	KXF54806	KXF54806:1	copper oxidase [Rhodococcus sp. SC4]	Rhodococcus sp. SC4	2336	0	461	1	494	1	494	0.211045	1.06941	0.211045	1.06941
AII08809.1	PE	blastp-nr	WP_007297198	WP_007297198:1	MULTISPECIES: multicopper oxidase family protein [Rhodococcus] >gb|EID79913.1| multicopper oxidase [Rhodococcus imtechensis RKJ300 = JCM 13270] >gb|QQZ15121.1| multicopper oxidase family protein [Rhodococcus sp. 21391]	Rhodococcus	2332	0	459	1	494	1	494	0.211407	1.07407	0.211407	1.07407	Multicopper oxidase
AII08809.1	PE	blastp-nr	WP_007297198	WP_007297198:1	MULTISPECIES: multicopper oxidase family protein [Rhodococcus] >gb|EID79913.1| multicopper oxidase [Rhodococcus imtechensis RKJ300 = JCM 13270] >gb|QQZ15121.1| multicopper oxidase family protein [Rhodococcus sp. 21391]	Rhodococcus imtechensis RKJ300 = JCM 13270	2332	0	459	1	494	1	494	0.211407	1.07407	0.211407	1.07407	Multicopper oxidase
AII08809.1	PE	blastp-nr	WP_007297198	WP_007297198:1	MULTISPECIES: multicopper oxidase family protein [Rhodococcus] >gb|EID79913.1| multicopper oxidase [Rhodococcus imtechensis RKJ300 = JCM 13270] >gb|QQZ15121.1| multicopper oxidase family protein [Rhodococcus sp. 21391]	Rhodococcus sp. 21391	2332	0	459	1	494	1	494	0.211407	1.07407	0.211407	1.07407	Multicopper oxidase
AII10609.1	PE	blastp-nr	WP_144289129	WP_144289129:1	DUF475 domain-containing protein [Rhodococcus sp. WB9] >gb|QDQ95832.1| DUF475 domain-containing protein [Rhodococcus sp. WB9]	Rhodococcus sp. WB9	1432	0	356	1	377	1	381	0.26257	1.05618	0.265363	1.06742
AII10609.1	PE	blastp-nr	WP_072943910	WP_072943910:1	DUF475 domain-containing protein [Rhodococcus koreensis] >emb|SEB72591.1| hypothetical protein SAMN04490239_1401 [Rhodococcus koreensis]	Rhodococcus koreensis	1431	0	355	1	377	1	380	0.262753	1.05915	0.26485	1.06761
AII08421.1	PE	blastp-nr	NLE82095	NLE82095:1	cytochrome P450 [Rhodococcus sp.]	Rhodococcus sp.	1635	0	319	98	439	1	342	0.208563	1.06897	0.208563	1.06897	Cytochrome P450
AII08809.1	PE	blastp-nr	CAA67937	CAA67937:1	hypothetical protein [Rhodococcus opacus]	Rhodococcus opacus	2328	0	460	1	494	1	494	0.21177	1.07174	0.21177	1.07174	Uncharacterized protein
AII08809.1	PE	blastp-nr	WP_061701618	WP_061701618:1	multicopper oxidase family protein [Rhodococcus sp. LB1] >gb|KXX54180.1| copper oxidase [Rhodococcus sp. LB1]	Rhodococcus sp. LB1	2327	0	459	1	494	1	494	0.211861	1.07407	0.211861	1.07407	Copper oxidase
AII08809.1	PE	blastp-nr	NDV04423	NDV04423:1	multicopper oxidase family protein [Rhodococcus sp. IEGM 248]	Rhodococcus sp. IEGM 248	2327	0	458	1	494	1	494	0.211861	1.07642	0.211861	1.07642
AII08809.1	PE	blastp-nr	WP_064080055	WP_064080055:1	multicopper oxidase family protein [Rhodococcus opacus] >gb|NKY71098.1| multicopper oxidase family protein [Rhodococcus opacus]	Rhodococcus opacus	2326	0	460	1	494	1	494	0.211952	1.07174	0.211952	1.07174
AII08809.1	PE	blastp-nr	WP_172651570	WP_172651570:1	multicopper oxidase family protein [Rhodococcus opacus]	Rhodococcus opacus	2326	0	458	1	494	1	494	0.211952	1.07642	0.211952	1.07642
AII08809.1	PE	blastp-nr	WP_120660449	WP_120660449:1	multicopper oxidase family protein [Rhodococcus opacus] >gb|NMV75320.1| multicopper oxidase family protein [Rhodococcus opacus] >gb|QZS58494.1| multicopper oxidase family protein [Rhodococcus opacus] >gb|RKM74912.1| copper oxidase [Rhodococcus opacus] >gb|UNM99674.1| multicopper oxidase family protein [Rhodococcus opacus]	Rhodococcus opacus	2325	0	460	1	494	1	494	0.212043	1.07174	0.212043	1.07174
AII08809.1	PE	blastp-nr	WP_054247138	WP_054247138:1	multicopper oxidase family protein [Rhodococcus opacus]	Rhodococcus opacus	2322	0	459	1	494	1	494	0.212317	1.07407	0.212317	1.07407
AII08809.1	PE	blastp-nr	NHU43325	NHU43325:1	multicopper oxidase family protein [Rhodococcus sp. A14]	Rhodococcus sp. A14	2320	0	459	1	494	1	494	0.2125	1.07407	0.2125	1.07407
AII10609.1	PE	blastp-nr	WP_037241089	WP_037241089:1	DUF475 domain-containing protein [Rhodococcus wratislaviensis] >dbj|GAF49416.1| hypothetical protein RW1_081_00140 [Rhodococcus wratislaviensis NBRC 100605]	Rhodococcus wratislaviensis	1419	0	354	1	377	1	381	0.264975	1.06215	0.267794	1.07345	Uncharacterized protein
AII10609.1	PE	blastp-nr	WP_037241089	WP_037241089:1	DUF475 domain-containing protein [Rhodococcus wratislaviensis] >dbj|GAF49416.1| hypothetical protein RW1_081_00140 [Rhodococcus wratislaviensis NBRC 100605]	Rhodococcus wratislaviensis NBRC 100605	1419	0	354	1	377	1	381	0.264975	1.06215	0.267794	1.07345	Uncharacterized protein
AII10609.1	PE	blastp-nr	WP_133169308	WP_133169308:1	DUF475 domain-containing protein, partial [Rhodococcus opacus] >gb|PQP14025.1| hypothetical protein C5613_41570, partial [Rhodococcus opacus] >gb|PQP24078.1| hypothetical protein C5613_15880, partial [Rhodococcus opacus]	Rhodococcus opacus	263	0	68	1	74	1	74	0.277567	1.07353	0.277567	1.07353
AII08809.1	PE	blastp-nr	WP_144288113	WP_144288113:1	multicopper oxidase family protein [Rhodococcus sp. WB9] >gb|QDQ94608.1| multicopper oxidase family protein [Rhodococcus sp. WB9]	Rhodococcus sp. WB9	2314	0	458	1	494	1	494	0.213051	1.07642	0.213051	1.07642
AII08809.1	PE	blastp-nr	WP_218960763	WP_218960763:1	multicopper oxidase family protein [Rhodococcus opacus]	Rhodococcus opacus	2293	0	453	11	494	1	484	0.210641	1.06623	0.210641	1.06623
AII08809.1	PE	blastp-nr	WP_210752577	WP_210752577:1	multicopper oxidase family protein [Rhodococcus opacus]	Rhodococcus opacus	2280	0	450	11	494	1	484	0.211842	1.07333	0.211842	1.07333
AII08809.1	PE	blastp-nr	WP_212636051	WP_212636051:1	multicopper oxidase family protein [Rhodococcus opacus]	Rhodococcus opacus	2279	0	450	11	494	1	484	0.211935	1.07333	0.211935	1.07333
AII08809.1	PE	blastp-nr	WP_206032065	WP_206032065:1	multicopper oxidase family protein [Rhodococcus sp. A14]	Rhodococcus sp. A14	2278	0	449	11	494	1	484	0.212028	1.07572	0.212028	1.07572
AII08809.1	PE	blastp-nr	WP_219459409	WP_219459409:1	multicopper oxidase family protein [Rhodococcus sp. USK10] >gb|QYB06377.1| multicopper oxidase family protein [Rhodococcus sp. USK10]	Rhodococcus sp. USK10	2235	0	436	1	493	1	493	0.220134	1.12844	0.220134	1.12844
AII08809.1	PE	blastp-nr	WP_072947622	WP_072947622:1	multicopper oxidase family protein [Rhodococcus koreensis] >emb|SED14944.1| Multicopper oxidase with three cupredoxin domains (includes cell division protein FtsP and spore coat protein CotA) [Rhodococcus koreensis]	Rhodococcus koreensis	2232	0	436	1	493	1	493	0.22043	1.12844	0.22043	1.12844	Multicopper oxidase with three cupredoxin domains (Includes cell division protein FtsP and spore coat protein CotA)
AII10609.1	PE	blastp-nr	WP_133169431	WP_133169431:1	DUF475 domain-containing protein, partial [Rhodococcus opacus] >gb|PQP14523.1| hypothetical protein C5613_40675, partial [Rhodococcus opacus]	Rhodococcus opacus	952	0	210	153	377	1	227	0.235294	1.06667	0.237395	1.07619
AII08421.1	PE	blastp-nr	WP_006934225	WP_006934225:1	MULTISPECIES: cytochrome P450 [Rhodococcus] >gb|KDE11734.1| cytochrome P450 [Rhodococcus aetherivorans] >gb|PND49220.1| cytochrome P450 [Rhodococcus sp. ENV425] >gb|QRI77822.1| cytochrome P450 [Rhodococcus aetherivorans] >gb|QSE61238.1| cytochrome P450 [Rhodococcus sp. PSBB066] >gb|QSE67453.1| cytochrome P450 [Rhodococcus sp. PSBB049]	Rhodococcus	2119	0	406	1	438	1	438	0.206229	1.07635	0.206229	1.07635	Cytochrome P450
AII08421.1	PE	blastp-nr	WP_006934225	WP_006934225:1	MULTISPECIES: cytochrome P450 [Rhodococcus] >gb|KDE11734.1| cytochrome P450 [Rhodococcus aetherivorans] >gb|PND49220.1| cytochrome P450 [Rhodococcus sp. ENV425] >gb|QRI77822.1| cytochrome P450 [Rhodococcus aetherivorans] >gb|QSE61238.1| cytochrome P450 [Rhodococcus sp. PSBB066] >gb|QSE67453.1| cytochrome P450 [Rhodococcus sp. PSBB049]	Rhodococcus aetherivorans	2119	0	406	1	438	1	438	0.206229	1.07635	0.206229	1.07635	Cytochrome P450
AII08421.1	PE	blastp-nr	WP_006934225	WP_006934225:1	MULTISPECIES: cytochrome P450 [Rhodococcus] >gb|KDE11734.1| cytochrome P450 [Rhodococcus aetherivorans] >gb|PND49220.1| cytochrome P450 [Rhodococcus sp. ENV425] >gb|QRI77822.1| cytochrome P450 [Rhodococcus aetherivorans] >gb|QSE61238.1| cytochrome P450 [Rhodococcus sp. PSBB066] >gb|QSE67453.1| cytochrome P450 [Rhodococcus sp. PSBB049]	Rhodococcus sp. ENV425	2119	0	406	1	438	1	438	0.206229	1.07635	0.206229	1.07635	Cytochrome P450
AII08421.1	PE	blastp-nr	WP_006934225	WP_006934225:1	MULTISPECIES: cytochrome P450 [Rhodococcus] >gb|KDE11734.1| cytochrome P450 [Rhodococcus aetherivorans] >gb|PND49220.1| cytochrome P450 [Rhodococcus sp. ENV425] >gb|QRI77822.1| cytochrome P450 [Rhodococcus aetherivorans] >gb|QSE61238.1| cytochrome P450 [Rhodococcus sp. PSBB066] >gb|QSE67453.1| cytochrome P450 [Rhodococcus sp. PSBB049]	Rhodococcus sp. PSBB049	2119	0	406	1	438	1	438	0.206229	1.07635	0.206229	1.07635	Cytochrome P450
AII08421.1	PE	blastp-nr	WP_006934225	WP_006934225:1	MULTISPECIES: cytochrome P450 [Rhodococcus] >gb|KDE11734.1| cytochrome P450 [Rhodococcus aetherivorans] >gb|PND49220.1| cytochrome P450 [Rhodococcus sp. ENV425] >gb|QRI77822.1| cytochrome P450 [Rhodococcus aetherivorans] >gb|QSE61238.1| cytochrome P450 [Rhodococcus sp. PSBB066] >gb|QSE67453.1| cytochrome P450 [Rhodococcus sp. PSBB049]	Rhodococcus sp. PSBB066	2119	0	406	1	438	1	438	0.206229	1.07635	0.206229	1.07635	Cytochrome P450
AII08421.1	PE	blastp-nr	WP_203011074	WP_203011074:1	cytochrome P450 [Rhodococcus ruber] >gb|QRE82670.1| cytochrome P450 [Rhodococcus ruber]	Rhodococcus ruber	2123	0	406	1	438	1	438	0.205841	1.07635	0.205841	1.07635
AII08421.1	PE	blastp-nr	OOL33612	OOL33612:1	cytochrome P450 [Rhodococcus rhodochrous]	Rhodococcus rhodochrous	2124	0	406	1	438	1	438	0.205744	1.07635	0.205744	1.07635
AII08809.1	PE	blastp-nr	WP_124391094	WP_124391094:1	multicopper oxidase family protein [Rhodococcus wratislaviensis] >dbj|GCE38554.1| Multicopper oxidase [Rhodococcus wratislaviensis]	Rhodococcus wratislaviensis	2232	0	435	1	493	1	493	0.22043	1.13103	0.22043	1.13103
AII08809.1	PE	blastp-nr	WP_206013316	WP_206013316:1	multicopper oxidase family protein [Rhodococcus koreensis] >gb|QSE79889.1| multicopper oxidase family protein [Rhodococcus koreensis]	Rhodococcus koreensis	2230	0	434	1	493	1	493	0.220628	1.13364	0.220628	1.13364
AII08809.1	PE	blastp-nr	WP_095862380	WP_095862380:1	multicopper oxidase family protein [Rhodococcus sp. ACS1] >gb|PBC48619.1| copper oxidase [Rhodococcus sp. ACS1]	Rhodococcus sp. ACS1	2227	0	435	1	493	1	493	0.220925	1.13103	0.220925	1.13103
AII10609.1	PE	blastp-nr	WP_041813152	WP_041813152:1	MULTISPECIES: DUF475 domain-containing protein [Rhodococcus] >gb|QQZ18504.1| DUF475 domain-containing protein [Rhodococcus sp. 21391]	Rhodococcus	1413	0	352	1	377	1	380	0.2661	1.06818	0.268224	1.0767	DUF475 domain-containing protein
AII10609.1	PE	blastp-nr	WP_041813152	WP_041813152:1	MULTISPECIES: DUF475 domain-containing protein [Rhodococcus] >gb|QQZ18504.1| DUF475 domain-containing protein [Rhodococcus sp. 21391]	Rhodococcus sp. 21391	1413	0	352	1	377	1	380	0.2661	1.06818	0.268224	1.0767	DUF475 domain-containing protein
AII10609.1	PE	blastp-nr	WP_237737286	WP_237737286:1	DUF475 domain-containing protein [Rhodococcus sp. 21391]	Rhodococcus sp. 21391	1413	0	352	1	377	1	380	0.2661	1.06818	0.268224	1.0767
AII08421.1	PE	blastp-nr	WP_248674038	WP_248674038:1	cytochrome P450 [Rhodococcus sp. HM1] >gb|MCK8671475.1| cytochrome P450 [Rhodococcus sp. HM1]	Rhodococcus sp. HM1	2120	0	406	1	439	1	439	0.206604	1.07882	0.206604	1.07882
AII08421.1	PE	blastp-nr	WP_099528044	WP_099528044:1	MULTISPECIES: cytochrome P450 [Rhodococcus] >gb|ATQ29187.1| cytochrome P450 [Rhodococcus ruber] >gb|QDC16026.1| cytochrome P450 [Rhodococcus ruber] >gb|UIR35066.1| cytochrome P450 [Rhodococcus sp. DMF-1]	Rhodococcus	2119	0	405	1	438	1	438	0.206229	1.07901	0.206229	1.07901
AII08421.1	PE	blastp-nr	WP_099528044	WP_099528044:1	MULTISPECIES: cytochrome P450 [Rhodococcus] >gb|ATQ29187.1| cytochrome P450 [Rhodococcus ruber] >gb|QDC16026.1| cytochrome P450 [Rhodococcus ruber] >gb|UIR35066.1| cytochrome P450 [Rhodococcus sp. DMF-1]	Rhodococcus ruber	2119	0	405	1	438	1	438	0.206229	1.07901	0.206229	1.07901
AII08421.1	PE	blastp-nr	WP_099528044	WP_099528044:1	MULTISPECIES: cytochrome P450 [Rhodococcus] >gb|ATQ29187.1| cytochrome P450 [Rhodococcus ruber] >gb|QDC16026.1| cytochrome P450 [Rhodococcus ruber] >gb|UIR35066.1| cytochrome P450 [Rhodococcus sp. DMF-1]	Rhodococcus sp. DMF-1	2119	0	405	1	438	1	438	0.206229	1.07901	0.206229	1.07901
AII10609.1	PE	blastp-nr	ABG99246	ABG99246:1	possible integral membrane protein [Rhodococcus jostii RHA1]	Rhodococcus jostii RHA1	1407	0	351	1	377	10	389	0.267235	1.07123	0.269367	1.07977	Possible integral membrane protein
AII08421.1	PE	blastp-nr	WP_197250698	WP_197250698:1	cytochrome P450 [Rhodococcus sp. CX] >gb|MBH0118736.1| cytochrome P450 [Rhodococcus sp. CX]	Rhodococcus sp. CX	2117	0	405	1	439	1	439	0.206897	1.08148	0.206897	1.08148
AII08421.1	PE	blastp-nr	WP_010593393	WP_010593393:1	cytochrome P450 [Rhodococcus sp. P14]	Rhodococcus sp. P14	2111	0	404	1	438	1	438	0.207011	1.08168	0.207011	1.08168
AII10609.1	PE	blastp-nr	WP_095867595	WP_095867595:1	DUF475 domain-containing protein [Rhodococcus sp. ACPA1] >gb|PBC57976.1| hypothetical protein CJ177_09080 [Rhodococcus sp. ACPA1]	Rhodococcus sp. ACPA1	1406	0	349	1	377	1	379	0.267425	1.07736	0.268848	1.08309
AII10609.1	PE	blastp-nr	WP_072946372	WP_072946372:1	MULTISPECIES: DUF475 domain-containing protein [Rhodococcus] >gb|PBC48532.1| DUF475 domain-containing protein [Rhodococcus sp. ACS1] >gb|QSE79976.1| DUF475 domain-containing protein [Rhodococcus koreensis] >emb|SED12783.1| hypothetical protein SAMN04490239_6929 [Rhodococcus koreensis]	Rhodococcus	1369	0	344	1	370	1	374	0.26954	1.07267	0.272462	1.0843	DUF475 domain-containing protein
AII10609.1	PE	blastp-nr	WP_072946372	WP_072946372:1	MULTISPECIES: DUF475 domain-containing protein [Rhodococcus] >gb|PBC48532.1| DUF475 domain-containing protein [Rhodococcus sp. ACS1] >gb|QSE79976.1| DUF475 domain-containing protein [Rhodococcus koreensis] >emb|SED12783.1| hypothetical protein SAMN04490239_6929 [Rhodococcus koreensis]	Rhodococcus koreensis	1369	0	344	1	370	1	374	0.26954	1.07267	0.272462	1.0843	DUF475 domain-containing protein
AII10609.1	PE	blastp-nr	WP_072946372	WP_072946372:1	MULTISPECIES: DUF475 domain-containing protein [Rhodococcus] >gb|PBC48532.1| DUF475 domain-containing protein [Rhodococcus sp. ACS1] >gb|QSE79976.1| DUF475 domain-containing protein [Rhodococcus koreensis] >emb|SED12783.1| hypothetical protein SAMN04490239_6929 [Rhodococcus koreensis]	Rhodococcus sp. ACS1	1369	0	344	1	370	1	374	0.26954	1.07267	0.272462	1.0843	DUF475 domain-containing protein
AII08421.1	PE	blastp-nr	WP_064065724	WP_064065724:1	cytochrome P450 [Rhodococcus ruber] >gb|AWH00625.1| cytochrome P450 [Rhodococcus ruber]	Rhodococcus ruber	2112	0	403	1	438	1	438	0.206913	1.08437	0.206913	1.08437
AII10609.1	PE	blastp-nr	NMV80894	NMV80894:1	DUF475 domain-containing protein [Rhodococcus opacus]	Rhodococcus opacus	1405	0	350	1	377	1	381	0.267616	1.07429	0.270463	1.08571	DUF475 domain-containing protein
AII08632.1	PE	blastp-nr	AKP07075	AKP07075:1	alkane monooxygenase, partial [uncultured bacterium] >gb|AKP07075.1| alkane monooxygenase, partial [Rhodococcus fascians]	Rhodococcus fascians	496	0	92	188	288	1	101	0.201613	1.08696	0.201613	1.08696	Alkane monooxygenase
AII08632.1	PE	blastp-nr	AKP07075	AKP07075:1	alkane monooxygenase, partial [uncultured bacterium] >gb|AKP07075.1| alkane monooxygenase, partial [Rhodococcus fascians]	uncultured bacterium	496	0	92	188	288	1	101	0.201613	1.08696	0.201613	1.08696	Alkane monooxygenase
AII10609.1	PE	blastp-nr	WP_065492242	WP_065492242:1	DUF475 domain-containing protein [Rhodococcus opacus] >gb|ANS30651.1| hypothetical protein R1CP_30115 [Rhodococcus opacus]	Rhodococcus opacus	1366	0	343	1	370	1	374	0.270132	1.0758	0.27306	1.08746	Uncharacterized protein
AII10609.1	PE	blastp-nr	WP_212636582	WP_212636582:1	DUF475 domain-containing protein [Rhodococcus opacus]	Rhodococcus opacus	1396	0	349	1	377	10	390	0.269341	1.07736	0.272206	1.08883
AII10609.1	PE	blastp-nr	WP_037182523	WP_037182523:1	DUF475 domain-containing protein [Rhodococcus opacus] >gb|UDG96092.1| DUF475 domain-containing protein [Rhodococcus opacus PD630]	Rhodococcus opacus	1382	0	348	1	377	1	380	0.272069	1.08046	0.27424	1.08908
AII10609.1	PE	blastp-nr	WP_037182523	WP_037182523:1	DUF475 domain-containing protein [Rhodococcus opacus] >gb|UDG96092.1| DUF475 domain-containing protein [Rhodococcus opacus PD630]	Rhodococcus opacus PD630	1382	0	348	1	377	1	380	0.272069	1.08046	0.27424	1.08908
AII10609.1	PE	blastp-nr	WP_009475138	WP_009475138:1	MULTISPECIES: DUF475 domain-containing protein [Rhodococcus] >gb|EJI99440.1| hypothetical protein JVH1_3048 [Rhodococcus sp. JVH1]	Rhodococcus	1383	0	348	1	377	1	380	0.271873	1.08046	0.274042	1.08908	Uncharacterized protein
AII10609.1	PE	blastp-nr	WP_009475138	WP_009475138:1	MULTISPECIES: DUF475 domain-containing protein [Rhodococcus] >gb|EJI99440.1| hypothetical protein JVH1_3048 [Rhodococcus sp. JVH1]	Rhodococcus sp. JVH1	1383	0	348	1	377	1	380	0.271873	1.08046	0.274042	1.08908	Uncharacterized protein
AII10609.1	PE	blastp-nr	MBC2640019	MBC2640019:1	DUF475 domain-containing protein [Rhodococcus wratislaviensis] >gb|MBC2895235.1| DUF475 domain-containing protein [Rhodococcus wratislaviensis]	Rhodococcus wratislaviensis	1387	0	347	1	377	1	379	0.271089	1.08357	0.272531	1.08934
AII10609.1	PE	blastp-nr	WP_247253772	WP_247253772:1	DUF475 domain-containing protein [Rhodococcus opacus] >gb|UOT07738.1| DUF475 domain-containing protein [Rhodococcus opacus]	Rhodococcus opacus	1374	0	344	1	377	1	376	0.273654	1.09302	0.272926	1.09012
AII07038.1	PE	blastp-nr	WP_005516321	WP_005516321:1	MULTISPECIES: decaprenyl-phosphate phosphoribosyltransferase [Rhodococcus] >gb|AVP66640.1| decaprenyl-phosphate phosphoribosyltransferase [Rhodococcus equi] >gb|EGD23789.1| prenyltransferase, UbiA family [Rhodococcus hoagii ATCC 33707] >gb|ERN47867.1| phosphoribose diphosphate:decaprenyl-phosphate phosphoribosyltransferase [Rhodococcus hoagii NBRC 101255 = C 7] >gb|MBM4468952.1| decaprenyl-phosph…	Rhodococcus	1296	0	275	1	301	1	301	0.231481	1.09091	0.231481	1.09091	Putative prenyltransferase
AII07038.1	PE	blastp-nr	WP_005516321	WP_005516321:1	MULTISPECIES: decaprenyl-phosphate phosphoribosyltransferase [Rhodococcus] >gb|AVP66640.1| decaprenyl-phosphate phosphoribosyltransferase [Rhodococcus equi] >gb|EGD23789.1| prenyltransferase, UbiA family [Rhodococcus hoagii ATCC 33707] >gb|ERN47867.1| phosphoribose diphosphate:decaprenyl-phosphate phosphoribosyltransferase [Rhodococcus hoagii NBRC 101255 = C 7] >gb|MBM4468952.1| decaprenyl-phosph…	Rhodococcus equi	1296	0	275	1	301	1	301	0.231481	1.09091	0.231481	1.09091	Putative prenyltransferase
AII07038.1	PE	blastp-nr	WP_005516321	WP_005516321:1	MULTISPECIES: decaprenyl-phosphate phosphoribosyltransferase [Rhodococcus] >gb|AVP66640.1| decaprenyl-phosphate phosphoribosyltransferase [Rhodococcus equi] >gb|EGD23789.1| prenyltransferase, UbiA family [Rhodococcus hoagii ATCC 33707] >gb|ERN47867.1| phosphoribose diphosphate:decaprenyl-phosphate phosphoribosyltransferase [Rhodococcus hoagii NBRC 101255 = C 7] >gb|MBM4468952.1| decaprenyl-phosph…	Rhodococcus hoagii ATCC 33707	1296	0	275	1	301	1	301	0.231481	1.09091	0.231481	1.09091	Putative prenyltransferase
AII07038.1	PE	blastp-nr	WP_005516321	WP_005516321:1	MULTISPECIES: decaprenyl-phosphate phosphoribosyltransferase [Rhodococcus] >gb|AVP66640.1| decaprenyl-phosphate phosphoribosyltransferase [Rhodococcus equi] >gb|EGD23789.1| prenyltransferase, UbiA family [Rhodococcus hoagii ATCC 33707] >gb|ERN47867.1| phosphoribose diphosphate:decaprenyl-phosphate phosphoribosyltransferase [Rhodococcus hoagii NBRC 101255 = C 7] >gb|MBM4468952.1| decaprenyl-phosph…	Rhodococcus hoagii NBRC 101255 = C 7	1296	0	275	1	301	1	301	0.231481	1.09091	0.231481	1.09091	Putative prenyltransferase
AII07038.1	PE	blastp-nr	WP_131578585	WP_131578585:1	decaprenyl-phosphate phosphoribosyltransferase [Rhodococcus sp. ABRD24] >gb|QBJ96688.1| decaprenyl-phosphate phosphoribosyltransferase [Rhodococcus sp. ABRD24]	Rhodococcus sp. ABRD24	1298	0	275	1	301	1	301	0.231125	1.09091	0.231125	1.09091
AII08632.1	PE	blastp-nr	ABI14001	ABI14001:1	alkane monooxygenase, partial [Rhodococcus sp. DEE5311]	Rhodococcus sp. DEE5311	429	0	77	289	373	1	85	0.195804	1.09091	0.195804	1.09091	Alkane monooxygenase
AII07038.1	PE	blastp-nr	NKT72721	NKT72721:1	decaprenyl-phosphate phosphoribosyltransferase [Rhodococcus equi] >gb|NKW06291.1| decaprenyl-phosphate phosphoribosyltransferase [Rhodococcus equi] >gb|NKW43425.1| decaprenyl-phosphate phosphoribosyltransferase [Rhodococcus equi]	Rhodococcus equi	1225	0	262	15	301	1	287	0.233469	1.0916	0.233469	1.0916
AII10609.1	PE	blastp-nr	EHI40216	EHI40216:1	integral membrane protein [Rhodococcus opacus PD630]	Rhodococcus opacus PD630	1333	0	337	12	377	1	369	0.273818	1.08309	0.276069	1.09199
AII10609.1	PE	blastp-nr	WP_074873118	WP_074873118:1	DUF475 domain-containing protein [Rhodococcus jostii] >emb|SEE09597.1| hypothetical protein SAMN04490220_6624 [Rhodococcus jostii]	Rhodococcus jostii	1371	0	347	1	377	1	380	0.274252	1.08357	0.276441	1.09222	Uncharacterized protein
AII10609.1	PE	blastp-nr	WP_128641374	WP_128641374:1	DUF475 domain-containing protein [Rhodococcus opacus] >gb|AII08716.1| membrane protein [Rhodococcus opacus]	Rhodococcus opacus	1373	0	347	1	377	1	380	0.273853	1.08357	0.276038	1.09222
AII10609.1	PE	blastp-nr	TQC43581	TQC43581:1	DUF475 domain-containing protein [Rhodococcus sp. WS4]	Rhodococcus sp. WS4	1373	0	347	1	377	1	380	0.273853	1.08357	0.276038	1.09222
AII10609.1	PE	blastp-nr	WP_095868004	WP_095868004:1	DUF475 domain-containing protein [Rhodococcus sp. ACPA1] >gb|PBC56847.1| hypothetical protein CJ177_14700 [Rhodococcus sp. ACPA1]	Rhodococcus sp. ACPA1	1377	0	347	1	377	1	380	0.273057	1.08357	0.275236	1.09222
AII10609.1	PE	blastp-nr	WP_007297638	WP_007297638:1	MULTISPECIES: DUF475 domain-containing protein [Rhodococcus] >gb|EID79441.1| hypothetical protein W59_13561 [Rhodococcus imtechensis RKJ300 = JCM 13270] >gb|QQZ15036.1| DUF475 domain-containing protein [Rhodococcus sp. 21391]	Rhodococcus	1377	0	347	1	377	1	380	0.273057	1.08357	0.275236	1.09222	Uncharacterized protein
AII10609.1	PE	blastp-nr	WP_007297638	WP_007297638:1	MULTISPECIES: DUF475 domain-containing protein [Rhodococcus] >gb|EID79441.1| hypothetical protein W59_13561 [Rhodococcus imtechensis RKJ300 = JCM 13270] >gb|QQZ15036.1| DUF475 domain-containing protein [Rhodococcus sp. 21391]	Rhodococcus imtechensis RKJ300 = JCM 13270	1377	0	347	1	377	1	380	0.273057	1.08357	0.275236	1.09222	Uncharacterized protein
AII10609.1	PE	blastp-nr	WP_007297638	WP_007297638:1	MULTISPECIES: DUF475 domain-containing protein [Rhodococcus] >gb|EID79441.1| hypothetical protein W59_13561 [Rhodococcus imtechensis RKJ300 = JCM 13270] >gb|QQZ15036.1| DUF475 domain-containing protein [Rhodococcus sp. 21391]	Rhodococcus sp. 21391	1377	0	347	1	377	1	380	0.273057	1.08357	0.275236	1.09222	Uncharacterized protein
AII10609.1	PE	blastp-nr	ABG94254	ABG94254:1	possible integral membrane protein [Rhodococcus jostii RHA1]	Rhodococcus jostii RHA1	1377	0	347	1	377	10	389	0.273057	1.08357	0.275236	1.09222	Possible integral membrane protein
AII10609.1	PE	blastp-nr	NDV04328	NDV04328:1	DUF475 domain-containing protein [Rhodococcus sp. IEGM 248]	Rhodococcus sp. IEGM 248	1386	0	347	1	377	1	380	0.271284	1.08357	0.273449	1.09222
AII10609.1	PE	blastp-nr	WP_172653102	WP_172653102:1	DUF475 domain-containing protein [Rhodococcus opacus]	Rhodococcus opacus	1393	0	347	1	377	1	380	0.269921	1.08357	0.272075	1.09222
AII10609.1	PE	blastp-nr	WP_213015227	WP_213015227:1	MULTISPECIES: DUF475 domain-containing protein [unclassified Rhodococcus]	unclassified Rhodococcus	1378	0	346	1	377	10	388	0.272859	1.08671	0.274311	1.09249
AII08421.1	PE	blastp-nr	WP_037140376	WP_037140376:1	cytochrome P450 [Rhodococcus fascians]	Rhodococcus fascians	2053	0	397	1	440	1	435	0.213833	1.10579	0.211398	1.0932
AII07038.1	PE	blastp-nr	WP_127918695	WP_127918695:1	decaprenyl-phosphate phosphoribosyltransferase [Rhodococcus agglutinans] >gb|RVW06910.1| decaprenyl-phosphate phosphoribosyltransferase [Rhodococcus agglutinans]	Rhodococcus agglutinans	1287	0	274	1	301	1	301	0.2331	1.09489	0.2331	1.09489
AII07038.1	PE	blastp-nr	MBM4525328	MBM4525328:1	decaprenyl-phosphate phosphoribosyltransferase [Rhodococcus equi] >gb|MBM4651127.1| decaprenyl-phosphate phosphoribosyltransferase [Rhodococcus equi] >gb|MBM4686523.1| decaprenyl-phosphate phosphoribosyltransferase [Rhodococcus equi]	Rhodococcus equi	1288	0	274	1	301	1	301	0.232919	1.09489	0.232919	1.09489
AII07038.1	PE	blastp-nr	WP_137800447	WP_137800447:1	decaprenyl-phosphate phosphoribosyltransferase [Rhodococcus sp. SGAir0479] >gb|QCQ93186.1| decaprenyl-phosphate phosphoribosyltransferase [Rhodococcus sp. SGAir0479]	Rhodococcus sp. SGAir0479	1289	0	274	1	301	1	301	0.232739	1.09489	0.232739	1.09489
AII07038.1	PE	blastp-nr	WP_225024084	WP_225024084:1	decaprenyl-phosphate phosphoribosyltransferase [Rhodococcus equi] >gb|MCA1008909.1| decaprenyl-phosphate phosphoribosyltransferase [Rhodococcus equi]	Rhodococcus equi	1291	0	274	1	301	1	301	0.232378	1.09489	0.232378	1.09489
AII10609.1	PE	blastp-nr	WP_112300050	WP_112300050:1	DUF475 domain-containing protein [Rhodococcus wratislaviensis] >gb|REE75285.1| hypothetical protein C8E05_4741 [Rhodococcus wratislaviensis] >emb|SPZ39687.1| integral membrane protein, YkoY family [Rhodococcus wratislaviensis]	Rhodococcus wratislaviensis	1366	0	346	1	377	1	380	0.275256	1.08671	0.277452	1.09538
AII10609.1	PE	blastp-nr	WP_037225873	WP_037225873:1	DUF475 domain-containing protein [Rhodococcus wratislaviensis] >dbj|GAF42160.1| hypothetical protein RW1_001_00940 [Rhodococcus wratislaviensis NBRC 100605]	Rhodococcus wratislaviensis	1368	0	346	1	377	1	380	0.274854	1.08671	0.277047	1.09538	Uncharacterized protein
AII10609.1	PE	blastp-nr	WP_037225873	WP_037225873:1	DUF475 domain-containing protein [Rhodococcus wratislaviensis] >dbj|GAF42160.1| hypothetical protein RW1_001_00940 [Rhodococcus wratislaviensis NBRC 100605]	Rhodococcus wratislaviensis NBRC 100605	1368	0	346	1	377	1	380	0.274854	1.08671	0.277047	1.09538	Uncharacterized protein
AII07038.1	PE	blastp-nr	WP_031938337	WP_031938337:1	decaprenyl-phosphate phosphoribosyltransferase [Rhodococcus defluvii]	Rhodococcus defluvii	1287	0	260	1	286	1	286	0.221445	1.09615	0.221445	1.09615
AII08421.1	PE	blastp-nr	WP_085470953	WP_085470953:1	MULTISPECIES: cytochrome P450 [Rhodococcus] >gb|MBF4476514.1| cytochrome P450 [Rhodococcus rhodochrous] >gb|MCB8913804.1| cytochrome P450 [Rhodococcus rhodochrous] >gb|MCD2099763.1| cytochrome P450 [Rhodococcus rhodochrous] >gb|MCD2124057.1| cytochrome P450 [Rhodococcus rhodochrous] >gb|QOV98675.1| cytochrome P450 [Rhodococcus pyridinivorans]	Rhodococcus	2090	0	399	1	439	1	439	0.209569	1.09774	0.209569	1.09774
AII08421.1	PE	blastp-nr	WP_085470953	WP_085470953:1	MULTISPECIES: cytochrome P450 [Rhodococcus] >gb|MBF4476514.1| cytochrome P450 [Rhodococcus rhodochrous] >gb|MCB8913804.1| cytochrome P450 [Rhodococcus rhodochrous] >gb|MCD2099763.1| cytochrome P450 [Rhodococcus rhodochrous] >gb|MCD2124057.1| cytochrome P450 [Rhodococcus rhodochrous] >gb|QOV98675.1| cytochrome P450 [Rhodococcus pyridinivorans]	Rhodococcus pyridinivorans	2090	0	399	1	439	1	439	0.209569	1.09774	0.209569	1.09774
AII08421.1	PE	blastp-nr	WP_085470953	WP_085470953:1	MULTISPECIES: cytochrome P450 [Rhodococcus] >gb|MBF4476514.1| cytochrome P450 [Rhodococcus rhodochrous] >gb|MCB8913804.1| cytochrome P450 [Rhodococcus rhodochrous] >gb|MCD2099763.1| cytochrome P450 [Rhodococcus rhodochrous] >gb|MCD2124057.1| cytochrome P450 [Rhodococcus rhodochrous] >gb|QOV98675.1| cytochrome P450 [Rhodococcus pyridinivorans]	Rhodococcus rhodochrous	2090	0	399	1	439	1	439	0.209569	1.09774	0.209569	1.09774
AII11185.1	PE	blastp-nr	WP_133987587	WP_133987587:1	multicopper oxidase family protein [Rhodococcus sp. A14] >gb|NHU49090.1| multicopper oxidase family protein [Rhodococcus sp. A14] >gb|RYF57089.1| multicopper oxidase family protein [Comamonadaceae bacterium]	Comamonadaceae bacterium	2222	0	443	1	516	1	514	0.231773	1.16253	0.230873	1.15801
AII10609.1	PE	blastp-nr	WP_218960654	WP_218960654:1	DUF475 domain-containing protein [Rhodococcus opacus]	Rhodococcus opacus	1362	0	345	1	377	10	389	0.276065	1.08986	0.278267	1.09855
AII10609.1	PE	blastp-nr	WP_005570611	WP_005570611:1	DUF475 domain-containing protein [Rhodococcus opacus] >gb|ELB88789.1| hypothetical protein Rwratislav_32877 [Rhodococcus wratislaviensis IFP 2016] >gb|NHU46290.1| DUF475 domain-containing protein [Rhodococcus sp. A14] >gb|NKY71007.1| DUF475 domain-containing protein [Rhodococcus opacus] >gb|QZS59686.1| DUF475 domain-containing protein [Rhodococcus opacus] >gb|RKM74830.1| DUF475 domain-containing …	Rhodococcus opacus	1366	0	345	1	377	1	380	0.275256	1.08986	0.277452	1.09855	DUF475 domain-containing protein
AII10609.1	PE	blastp-nr	WP_005570611	WP_005570611:1	DUF475 domain-containing protein [Rhodococcus opacus] >gb|ELB88789.1| hypothetical protein Rwratislav_32877 [Rhodococcus wratislaviensis IFP 2016] >gb|NHU46290.1| DUF475 domain-containing protein [Rhodococcus sp. A14] >gb|NKY71007.1| DUF475 domain-containing protein [Rhodococcus opacus] >gb|QZS59686.1| DUF475 domain-containing protein [Rhodococcus opacus] >gb|RKM74830.1| DUF475 domain-containing …	Rhodococcus sp. A14	1366	0	345	1	377	1	380	0.275256	1.08986	0.277452	1.09855	DUF475 domain-containing protein
AII10609.1	PE	blastp-nr	WP_005570611	WP_005570611:1	DUF475 domain-containing protein [Rhodococcus opacus] >gb|ELB88789.1| hypothetical protein Rwratislav_32877 [Rhodococcus wratislaviensis IFP 2016] >gb|NHU46290.1| DUF475 domain-containing protein [Rhodococcus sp. A14] >gb|NKY71007.1| DUF475 domain-containing protein [Rhodococcus opacus] >gb|QZS59686.1| DUF475 domain-containing protein [Rhodococcus opacus] >gb|RKM74830.1| DUF475 domain-containing …	Rhodococcus wratislaviensis IFP 2016	1366	0	345	1	377	1	380	0.275256	1.08986	0.277452	1.09855	DUF475 domain-containing protein
AII10609.1	PE	blastp-nr	WP_206009596	WP_206009596:1	DUF475 domain-containing protein [Rhodococcus sp. R79] >gb|MBV6758527.1| DUF475 domain-containing protein [Rhodococcus opacus] >gb|QSE93068.1| DUF475 domain-containing protein [Rhodococcus sp. R79]	Rhodococcus opacus	1368	0	345	1	377	1	380	0.274854	1.08986	0.277047	1.09855
AII10609.1	PE	blastp-nr	WP_206009596	WP_206009596:1	DUF475 domain-containing protein [Rhodococcus sp. R79] >gb|MBV6758527.1| DUF475 domain-containing protein [Rhodococcus opacus] >gb|QSE93068.1| DUF475 domain-containing protein [Rhodococcus sp. R79]	Rhodococcus sp. R79	1368	0	345	1	377	1	380	0.274854	1.08986	0.277047	1.09855
AII10609.1	PE	blastp-nr	WP_144289202	WP_144289202:1	DUF475 domain-containing protein [Rhodococcus sp. WB9] >gb|QDQ95933.1| DUF475 domain-containing protein [Rhodococcus sp. WB9]	Rhodococcus sp. WB9	1372	0	345	1	377	1	380	0.274052	1.08986	0.276239	1.09855
AII07038.1	PE	blastp-nr	NLE79515	NLE79515:1	decaprenyl-phosphate phosphoribosyltransferase [Rhodococcus sp.]	Rhodococcus sp.	1285	0	273	1	301	1	301	0.233463	1.0989	0.233463	1.0989	Decaprenyl-phosphate phosphoribosyltransferase
AII07038.1	PE	blastp-nr	WP_107987113	WP_107987113:1	decaprenyl-phosphate phosphoribosyltransferase [Rhodococcus sp. OK519] >gb|PTR22483.1| decaprenyl-phosphate phosphoribosyltransferase [Rhodococcus sp. OK519]	Rhodococcus sp. OK519	1286	0	273	1	301	1	301	0.233281	1.0989	0.233281	1.0989
AII07038.1	PE	blastp-nr	WP_003943808	WP_003943808:1	MULTISPECIES: decaprenyl-phosphate phosphoribosyltransferase [Rhodococcus] >gb|ERB55618.1| phosphoribose diphosphate:decaprenyl-phosphate phosphoribosyltransferase [Rhodococcus sp. P27] >gb|MBJ7477433.1| decaprenyl-phosphate phosphoribosyltransferase [Rhodococcus sp.] >gb|MCD2155121.1| decaprenyl-phosphate phosphoribosyltransferase [Rhodococcus cerastii] >gb|MYV30457.1| decaprenyl-phosphate phosp…	Rhodococcus	1300	0	273	1	301	1	301	0.230769	1.0989	0.230769	1.0989	Conserved hypothetical membrane protein
AII07038.1	PE	blastp-nr	WP_003943808	WP_003943808:1	MULTISPECIES: decaprenyl-phosphate phosphoribosyltransferase [Rhodococcus] >gb|ERB55618.1| phosphoribose diphosphate:decaprenyl-phosphate phosphoribosyltransferase [Rhodococcus sp. P27] >gb|MBJ7477433.1| decaprenyl-phosphate phosphoribosyltransferase [Rhodococcus sp.] >gb|MCD2155121.1| decaprenyl-phosphate phosphoribosyltransferase [Rhodococcus cerastii] >gb|MYV30457.1| decaprenyl-phosphate phosp…	Rhodococcus cerastii	1300	0	273	1	301	1	301	0.230769	1.0989	0.230769	1.0989	Conserved hypothetical membrane protein
AII07038.1	PE	blastp-nr	WP_003943808	WP_003943808:1	MULTISPECIES: decaprenyl-phosphate phosphoribosyltransferase [Rhodococcus] >gb|ERB55618.1| phosphoribose diphosphate:decaprenyl-phosphate phosphoribosyltransferase [Rhodococcus sp. P27] >gb|MBJ7477433.1| decaprenyl-phosphate phosphoribosyltransferase [Rhodococcus sp.] >gb|MCD2155121.1| decaprenyl-phosphate phosphoribosyltransferase [Rhodococcus cerastii] >gb|MYV30457.1| decaprenyl-phosphate phosp…	Rhodococcus erythropolis	1300	0	273	1	301	1	301	0.230769	1.0989	0.230769	1.0989	Conserved hypothetical membrane protein
AII07038.1	PE	blastp-nr	WP_003943808	WP_003943808:1	MULTISPECIES: decaprenyl-phosphate phosphoribosyltransferase [Rhodococcus] >gb|ERB55618.1| phosphoribose diphosphate:decaprenyl-phosphate phosphoribosyltransferase [Rhodococcus sp. P27] >gb|MBJ7477433.1| decaprenyl-phosphate phosphoribosyltransferase [Rhodococcus sp.] >gb|MCD2155121.1| decaprenyl-phosphate phosphoribosyltransferase [Rhodococcus cerastii] >gb|MYV30457.1| decaprenyl-phosphate phosp…	Rhodococcus erythropolis CCM2595	1300	0	273	1	301	1	301	0.230769	1.0989	0.230769	1.0989	Conserved hypothetical membrane protein
AII07038.1	PE	blastp-nr	WP_003943808	WP_003943808:1	MULTISPECIES: decaprenyl-phosphate phosphoribosyltransferase [Rhodococcus] >gb|ERB55618.1| phosphoribose diphosphate:decaprenyl-phosphate phosphoribosyltransferase [Rhodococcus sp. P27] >gb|MBJ7477433.1| decaprenyl-phosphate phosphoribosyltransferase [Rhodococcus sp.] >gb|MCD2155121.1| decaprenyl-phosphate phosphoribosyltransferase [Rhodococcus cerastii] >gb|MYV30457.1| decaprenyl-phosphate phosp…	Rhodococcus sp.	1300	0	273	1	301	1	301	0.230769	1.0989	0.230769	1.0989	Conserved hypothetical membrane protein
AII07038.1	PE	blastp-nr	WP_003943808	WP_003943808:1	MULTISPECIES: decaprenyl-phosphate phosphoribosyltransferase [Rhodococcus] >gb|ERB55618.1| phosphoribose diphosphate:decaprenyl-phosphate phosphoribosyltransferase [Rhodococcus sp. P27] >gb|MBJ7477433.1| decaprenyl-phosphate phosphoribosyltransferase [Rhodococcus sp.] >gb|MCD2155121.1| decaprenyl-phosphate phosphoribosyltransferase [Rhodococcus cerastii] >gb|MYV30457.1| decaprenyl-phosphate phosp…	Rhodococcus sp. P27	1300	0	273	1	301	1	301	0.230769	1.0989	0.230769	1.0989	Conserved hypothetical membrane protein
AII07038.1	PE	blastp-nr	WP_072737453	WP_072737453:1	decaprenyl-phosphate phosphoribosyltransferase [Rhodococcus triatomae] >gb|QNG20911.1| decaprenyl-phosphate phosphoribosyltransferase [Rhodococcus triatomae] >gb|QNG23174.1| decaprenyl-phosphate phosphoribosyltransferase [Rhodococcus triatomae] >emb|SDI11741.1| decaprenyl-phosphate phosphoribosyltransferase [Rhodococcus triatomae]	Rhodococcus triatomae	1253	0	259	1	286	1	286	0.227454	1.10039	0.227454	1.10039	Decaprenyl-phosphate phosphoribosyltransferase
AII07038.1	PE	blastp-nr	WP_114724123	WP_114724123:1	MULTISPECIES: decaprenyl-phosphate phosphoribosyltransferase [unclassified Rhodococcus] >gb|QKT09551.1| decaprenyl-phosphate phosphoribosyltransferase [Rhodococcus sp. W8901] >gb|RDI16220.1| decaprenyl-phosphate phosphoribosyltransferase [Rhodococcus sp. AG1013]	Rhodococcus sp. AG1013	1288	0	259	1	286	1	286	0.221273	1.10039	0.221273	1.10039
AII07038.1	PE	blastp-nr	WP_114724123	WP_114724123:1	MULTISPECIES: decaprenyl-phosphate phosphoribosyltransferase [unclassified Rhodococcus] >gb|QKT09551.1| decaprenyl-phosphate phosphoribosyltransferase [Rhodococcus sp. W8901] >gb|RDI16220.1| decaprenyl-phosphate phosphoribosyltransferase [Rhodococcus sp. AG1013]	Rhodococcus sp. W8901	1288	0	259	1	286	1	286	0.221273	1.10039	0.221273	1.10039
AII07038.1	PE	blastp-nr	WP_114724123	WP_114724123:1	MULTISPECIES: decaprenyl-phosphate phosphoribosyltransferase [unclassified Rhodococcus] >gb|QKT09551.1| decaprenyl-phosphate phosphoribosyltransferase [Rhodococcus sp. W8901] >gb|RDI16220.1| decaprenyl-phosphate phosphoribosyltransferase [Rhodococcus sp. AG1013]	unclassified Rhodococcus	1288	0	259	1	286	1	286	0.221273	1.10039	0.221273	1.10039
AII07038.1	PE	blastp-nr	WP_092805591	WP_092805591:1	MULTISPECIES: decaprenyl-phosphate phosphoribosyltransferase [Rhodococcus] >gb|NRI67974.1| decaprenyl-phosphate phosphoribosyltransferase [Rhodococcus sp. MS16] >gb|PBC43881.1| decaprenyl-phosphate phosphoribosyltransferase [Rhodococcus sp. ACPA4] >gb|ROZ50652.1| decaprenyl-phosphate phosphoribosyltransferase [Rhodococcus sp. WS3] >gb|RZL26735.1| decaprenyl-phosphate phosphoribosyltransferase [Rh…	Rhodococcus	1309	0	259	1	286	1	286	0.217723	1.10039	0.217723	1.10039
AII07038.1	PE	blastp-nr	WP_092805591	WP_092805591:1	MULTISPECIES: decaprenyl-phosphate phosphoribosyltransferase [Rhodococcus] >gb|NRI67974.1| decaprenyl-phosphate phosphoribosyltransferase [Rhodococcus sp. MS16] >gb|PBC43881.1| decaprenyl-phosphate phosphoribosyltransferase [Rhodococcus sp. ACPA4] >gb|ROZ50652.1| decaprenyl-phosphate phosphoribosyltransferase [Rhodococcus sp. WS3] >gb|RZL26735.1| decaprenyl-phosphate phosphoribosyltransferase [Rh…	Rhodococcus sp.	1309	0	259	1	286	1	286	0.217723	1.10039	0.217723	1.10039
AII07038.1	PE	blastp-nr	WP_092805591	WP_092805591:1	MULTISPECIES: decaprenyl-phosphate phosphoribosyltransferase [Rhodococcus] >gb|NRI67974.1| decaprenyl-phosphate phosphoribosyltransferase [Rhodococcus sp. MS16] >gb|PBC43881.1| decaprenyl-phosphate phosphoribosyltransferase [Rhodococcus sp. ACPA4] >gb|ROZ50652.1| decaprenyl-phosphate phosphoribosyltransferase [Rhodococcus sp. WS3] >gb|RZL26735.1| decaprenyl-phosphate phosphoribosyltransferase [Rh…	Rhodococcus sp. ACPA4	1309	0	259	1	286	1	286	0.217723	1.10039	0.217723	1.10039
AII07038.1	PE	blastp-nr	WP_092805591	WP_092805591:1	MULTISPECIES: decaprenyl-phosphate phosphoribosyltransferase [Rhodococcus] >gb|NRI67974.1| decaprenyl-phosphate phosphoribosyltransferase [Rhodococcus sp. MS16] >gb|PBC43881.1| decaprenyl-phosphate phosphoribosyltransferase [Rhodococcus sp. ACPA4] >gb|ROZ50652.1| decaprenyl-phosphate phosphoribosyltransferase [Rhodococcus sp. WS3] >gb|RZL26735.1| decaprenyl-phosphate phosphoribosyltransferase [Rh…	Rhodococcus sp. MS16	1309	0	259	1	286	1	286	0.217723	1.10039	0.217723	1.10039
AII07038.1	PE	blastp-nr	WP_092805591	WP_092805591:1	MULTISPECIES: decaprenyl-phosphate phosphoribosyltransferase [Rhodococcus] >gb|NRI67974.1| decaprenyl-phosphate phosphoribosyltransferase [Rhodococcus sp. MS16] >gb|PBC43881.1| decaprenyl-phosphate phosphoribosyltransferase [Rhodococcus sp. ACPA4] >gb|ROZ50652.1| decaprenyl-phosphate phosphoribosyltransferase [Rhodococcus sp. WS3] >gb|RZL26735.1| decaprenyl-phosphate phosphoribosyltransferase [Rh…	Rhodococcus sp. WS3	1309	0	259	1	286	1	286	0.217723	1.10039	0.217723	1.10039
AII08421.1	PE	blastp-nr	WP_248689177	WP_248689177:1	cytochrome P450 [Rhodococcus pyridinivorans] >gb|UPW02444.1| cytochrome P450 [Rhodococcus pyridinivorans]	Rhodococcus pyridinivorans	2085	0	398	1	439	1	439	0.210072	1.1005	0.210072	1.1005
AII07038.1	PE	blastp-nr	WP_214504381	WP_214504381:1	decaprenyl-phosphate phosphoribosyltransferase, partial [Rhodococcus kroppenstedtii] >gb|MBT1194069.1| decaprenyl-phosphate phosphoribosyltransferase [Rhodococcus kroppenstedtii]	Rhodococcus kroppenstedtii	826	0	158	112	286	1	175	0.210654	1.10127	0.210654	1.10127
AII10609.1	PE	blastp-nr	WP_160103831	WP_160103831:1	DUF475 domain-containing protein [Rhodococcus sp. T7] >gb|KAF0958085.1| hypothetical protein MLGJGCBP_08814 [Rhodococcus sp. T7]	Rhodococcus sp. T7	1356	0	344	1	377	1	380	0.277286	1.09302	0.279499	1.10174
AII10609.1	PE	blastp-nr	WP_225928645	WP_225928645:1	DUF475 domain-containing protein [Rhodococcus opacus]	Rhodococcus opacus	1358	0	344	1	377	10	389	0.276878	1.09302	0.279087	1.10174
AII10609.1	PE	blastp-nr	WP_206032655	WP_206032655:1	MULTISPECIES: DUF475 domain-containing protein [Rhodococcus]	Rhodococcus	1359	0	344	1	377	10	389	0.276674	1.09302	0.278882	1.10174
AII10609.1	PE	blastp-nr	WP_005258892	WP_005258892:1	DUF475 domain-containing protein [Rhodococcus opacus] >gb|EKT80942.1| hypothetical protein WSS_A19669 [Rhodococcus opacus M213]	Rhodococcus opacus	1366	0	344	1	377	1	380	0.275256	1.09302	0.277452	1.10174	Uncharacterized protein
AII10609.1	PE	blastp-nr	WP_005258892	WP_005258892:1	DUF475 domain-containing protein [Rhodococcus opacus] >gb|EKT80942.1| hypothetical protein WSS_A19669 [Rhodococcus opacus M213]	Rhodococcus opacus M213	1366	0	344	1	377	1	380	0.275256	1.09302	0.277452	1.10174	Uncharacterized protein
AII11185.1	PE	blastp-nr	WP_133987587	WP_133987587:1	multicopper oxidase family protein [Rhodococcus sp. A14] >gb|NHU49090.1| multicopper oxidase family protein [Rhodococcus sp. A14] >gb|RYF57089.1| multicopper oxidase family protein [Comamonadaceae bacterium]	Rhodococcus sp. A14	2222	0	443	1	516	1	514	0.231773	1.16253	0.230873	1.15801
AII08809.1	PE	blastp-nr	WP_160100450	WP_160100450:1	multicopper oxidase family protein [Rhodococcus sp. T7] >gb|KAF0960629.1| Multicopper oxidase MmcO [Rhodococcus sp. T7]	Rhodococcus sp. T7	2221	0	438	1	492	1	494	0.221072	1.121	0.221972	1.12557
AII11185.1	PE	blastp-nr	WP_185730677	WP_185730677:1	MULTISPECIES: multicopper oxidase family protein [unclassified Rhodococcus] >gb|MBC2644852.1| multicopper oxidase family protein [Rhodococcus wratislaviensis] >gb|MBC2890853.1| multicopper oxidase family protein [Rhodococcus wratislaviensis]	Rhodococcus wratislaviensis	2216	0	457	1	516	1	512	0.232401	1.12691	0.230596	1.11816
AII11185.1	PE	blastp-nr	WP_185730677	WP_185730677:1	MULTISPECIES: multicopper oxidase family protein [unclassified Rhodococcus] >gb|MBC2644852.1| multicopper oxidase family protein [Rhodococcus wratislaviensis] >gb|MBC2890853.1| multicopper oxidase family protein [Rhodococcus wratislaviensis]	unclassified Rhodococcus	2216	0	457	1	516	1	512	0.232401	1.12691	0.230596	1.11816
AII08809.1	PE	blastp-nr	WP_087559165	WP_087559165:1	multicopper oxidase family protein [Rhodococcus sp. NCIMB 12038] >gb|OUS93493.1| copper oxidase [Rhodococcus sp. NCIMB 12038]	Rhodococcus sp. NCIMB 12038	2209	0	435	1	492	1	494	0.222273	1.12874	0.223178	1.13333
AII11185.1	PE	blastp-nr	WP_206004490	WP_206004490:1	multicopper oxidase family protein [Rhodococcus sp. R79] >gb|QSE87715.1| multicopper oxidase family protein [Rhodococcus sp. R79]	Rhodococcus sp. R79	2204	0	452	1	516	1	513	0.233666	1.13938	0.232305	1.13274
AII07038.1	PE	blastp-nr	WP_230817656	WP_230817656:1	decaprenyl-phosphate phosphoribosyltransferase [Rhodococcus qingshengii] >gb|MCD2109155.1| decaprenyl-phosphate phosphoribosyltransferase [Rhodococcus qingshengii]	Rhodococcus qingshengii	1293	0	272	1	301	1	301	0.232019	1.10294	0.232019	1.10294
AII07038.1	PE	blastp-nr	WP_063315261	WP_063315261:1	MULTISPECIES: decaprenyl-phosphate phosphoribosyltransferase [Rhodococcus] >gb|KZL32337.1| phosphoribose diphosphate--decaprenyl-phosphate phosphoribosyltransferase [Rhodococcus qingshengii] >gb|MBQ9055125.1| decaprenyl-phosphate phosphoribosyltransferase [Rhodococcus sp.] >gb|MCE4162620.1| decaprenyl-phosphate phosphoribosyltransferase [Rhodococcus sp. Ni2]	Rhodococcus	1294	0	272	1	301	1	301	0.231839	1.10294	0.231839	1.10294
AII07038.1	PE	blastp-nr	WP_063315261	WP_063315261:1	MULTISPECIES: decaprenyl-phosphate phosphoribosyltransferase [Rhodococcus] >gb|KZL32337.1| phosphoribose diphosphate--decaprenyl-phosphate phosphoribosyltransferase [Rhodococcus qingshengii] >gb|MBQ9055125.1| decaprenyl-phosphate phosphoribosyltransferase [Rhodococcus sp.] >gb|MCE4162620.1| decaprenyl-phosphate phosphoribosyltransferase [Rhodococcus sp. Ni2]	Rhodococcus qingshengii	1294	0	272	1	301	1	301	0.231839	1.10294	0.231839	1.10294
AII07038.1	PE	blastp-nr	WP_063315261	WP_063315261:1	MULTISPECIES: decaprenyl-phosphate phosphoribosyltransferase [Rhodococcus] >gb|KZL32337.1| phosphoribose diphosphate--decaprenyl-phosphate phosphoribosyltransferase [Rhodococcus qingshengii] >gb|MBQ9055125.1| decaprenyl-phosphate phosphoribosyltransferase [Rhodococcus sp.] >gb|MCE4162620.1| decaprenyl-phosphate phosphoribosyltransferase [Rhodococcus sp. Ni2]	Rhodococcus sp.	1294	0	272	1	301	1	301	0.231839	1.10294	0.231839	1.10294
AII07038.1	PE	blastp-nr	WP_063315261	WP_063315261:1	MULTISPECIES: decaprenyl-phosphate phosphoribosyltransferase [Rhodococcus] >gb|KZL32337.1| phosphoribose diphosphate--decaprenyl-phosphate phosphoribosyltransferase [Rhodococcus qingshengii] >gb|MBQ9055125.1| decaprenyl-phosphate phosphoribosyltransferase [Rhodococcus sp.] >gb|MCE4162620.1| decaprenyl-phosphate phosphoribosyltransferase [Rhodococcus sp. Ni2]	Rhodococcus sp. Ni2	1294	0	272	1	301	1	301	0.231839	1.10294	0.231839	1.10294
AII07038.1	PE	blastp-nr	WP_214926516	WP_214926516:1	decaprenyl-phosphate phosphoribosyltransferase [Rhodococcus qingshengii] >gb|MBT2273982.1| decaprenyl-phosphate phosphoribosyltransferase [Rhodococcus qingshengii]	Rhodococcus qingshengii	1295	0	272	1	301	1	301	0.23166	1.10294	0.23166	1.10294
AII07038.1	PE	blastp-nr	WP_027501970	WP_027501970:1	MULTISPECIES: decaprenyl-phosphate phosphoribosyltransferase [Rhodococcus] >emb|SEM06703.1| decaprenyl-phosphate phosphoribosyltransferase [Rhodococcus maanshanensis]	Rhodococcus	1285	0	258	1	286	1	286	0.22179	1.10465	0.22179	1.10465	Decaprenyl-phosphate phosphoribosyltransferase
AII07038.1	PE	blastp-nr	WP_027501970	WP_027501970:1	MULTISPECIES: decaprenyl-phosphate phosphoribosyltransferase [Rhodococcus] >emb|SEM06703.1| decaprenyl-phosphate phosphoribosyltransferase [Rhodococcus maanshanensis]	Rhodococcus maanshanensis	1285	0	258	1	286	1	286	0.22179	1.10465	0.22179	1.10465	Decaprenyl-phosphate phosphoribosyltransferase
AII07038.1	PE	blastp-nr	WP_233364902	WP_233364902:1	decaprenyl-phosphate phosphoribosyltransferase [Rhodococcus globerulus] >gb|MCE4266136.1| decaprenyl-phosphate phosphoribosyltransferase [Rhodococcus globerulus]	Rhodococcus globerulus	1302	0	258	1	286	1	286	0.218894	1.10465	0.218894	1.10465
AII07038.1	PE	blastp-nr	WP_033235162	WP_033235162:1	MULTISPECIES: decaprenyl-phosphate phosphoribosyltransferase [Rhodococcus] >gb|NMD62857.1| decaprenyl-phosphate phosphoribosyltransferase [Nocardia globerula] >gb|KJF25108.1| phosphoribose diphosphate:decaprenyl-phosphate phosphoribosyltransferase [Rhodococcus sp. AD45] >gb|PSR43307.1| decaprenyl-phosphate phosphoribosyltransferase [Rhodococcus sp. AD45-ID] >gb|PVX68314.1| decaprenyl-phosphate ph…	Nocardia globerula	1306	0	258	1	286	1	286	0.218224	1.10465	0.218224	1.10465	Phosphoribose diphosphate:decaprenyl-phosphate phosphoribosyltransferase
AII07038.1	PE	blastp-nr	WP_033235162	WP_033235162:1	MULTISPECIES: decaprenyl-phosphate phosphoribosyltransferase [Rhodococcus] >gb|NMD62857.1| decaprenyl-phosphate phosphoribosyltransferase [Nocardia globerula] >gb|KJF25108.1| phosphoribose diphosphate:decaprenyl-phosphate phosphoribosyltransferase [Rhodococcus sp. AD45] >gb|PSR43307.1| decaprenyl-phosphate phosphoribosyltransferase [Rhodococcus sp. AD45-ID] >gb|PVX68314.1| decaprenyl-phosphate ph…	Rhodococcus	1306	0	258	1	286	1	286	0.218224	1.10465	0.218224	1.10465	Phosphoribose diphosphate:decaprenyl-phosphate phosphoribosyltransferase
AII07038.1	PE	blastp-nr	WP_033235162	WP_033235162:1	MULTISPECIES: decaprenyl-phosphate phosphoribosyltransferase [Rhodococcus] >gb|NMD62857.1| decaprenyl-phosphate phosphoribosyltransferase [Nocardia globerula] >gb|KJF25108.1| phosphoribose diphosphate:decaprenyl-phosphate phosphoribosyltransferase [Rhodococcus sp. AD45] >gb|PSR43307.1| decaprenyl-phosphate phosphoribosyltransferase [Rhodococcus sp. AD45-ID] >gb|PVX68314.1| decaprenyl-phosphate ph…	Rhodococcus globerulus	1306	0	258	1	286	1	286	0.218224	1.10465	0.218224	1.10465	Phosphoribose diphosphate:decaprenyl-phosphate phosphoribosyltransferase
AII07038.1	PE	blastp-nr	WP_033235162	WP_033235162:1	MULTISPECIES: decaprenyl-phosphate phosphoribosyltransferase [Rhodococcus] >gb|NMD62857.1| decaprenyl-phosphate phosphoribosyltransferase [Nocardia globerula] >gb|KJF25108.1| phosphoribose diphosphate:decaprenyl-phosphate phosphoribosyltransferase [Rhodococcus sp. AD45] >gb|PSR43307.1| decaprenyl-phosphate phosphoribosyltransferase [Rhodococcus sp. AD45-ID] >gb|PVX68314.1| decaprenyl-phosphate ph…	Rhodococcus sp. AD45	1306	0	258	1	286	1	286	0.218224	1.10465	0.218224	1.10465	Phosphoribose diphosphate:decaprenyl-phosphate phosphoribosyltransferase
AII07038.1	PE	blastp-nr	WP_033235162	WP_033235162:1	MULTISPECIES: decaprenyl-phosphate phosphoribosyltransferase [Rhodococcus] >gb|NMD62857.1| decaprenyl-phosphate phosphoribosyltransferase [Nocardia globerula] >gb|KJF25108.1| phosphoribose diphosphate:decaprenyl-phosphate phosphoribosyltransferase [Rhodococcus sp. AD45] >gb|PSR43307.1| decaprenyl-phosphate phosphoribosyltransferase [Rhodococcus sp. AD45-ID] >gb|PVX68314.1| decaprenyl-phosphate ph…	Rhodococcus sp. AD45-ID	1306	0	258	1	286	1	286	0.218224	1.10465	0.218224	1.10465	Phosphoribose diphosphate:decaprenyl-phosphate phosphoribosyltransferase
AII10609.1	PE	blastp-nr	WP_159923373	WP_159923373:1	DUF475 domain-containing protein [Rhodococcus sp. WAY2] >gb|QHE70239.1| Integral membrane protein [Rhodococcus sp. WAY2]	Rhodococcus sp. WAY2	1360	0	334	1	368	1	370	0.269853	1.0988	0.271324	1.10479
AII10609.1	PE	blastp-nr	WP_213576140	WP_213576140:1	DUF475 domain-containing protein [Rhodococcus sp. USK13]	Rhodococcus sp. USK13	1361	0	334	1	368	1	370	0.269655	1.0988	0.271124	1.10479
AII10609.1	PE	blastp-nr	WP_087555180	WP_087555180:1	DUF475 domain-containing protein [Rhodococcus sp. NCIMB 12038] >gb|OUS97753.1| hypothetical protein CA951_01705 [Rhodococcus sp. NCIMB 12038]	Rhodococcus sp. NCIMB 12038	1358	0	343	1	377	1	380	0.276878	1.09621	0.279087	1.10496
AII10609.1	PE	blastp-nr	WP_219459456	WP_219459456:1	DUF475 domain-containing protein [Rhodococcus sp. USK10] >gb|QYB06457.1| DUF475 domain-containing protein [Rhodococcus sp. USK10]	Rhodococcus sp. USK10	1366	0	343	1	377	1	380	0.275256	1.09621	0.277452	1.10496
AII07038.1	PE	blastp-nr	WP_137722747	WP_137722747:1	decaprenyl-phosphate phosphoribosyltransferase [Rhodococcus subtropicus]	Rhodococcus subtropicus	1258	0	271	1	301	1	301	0.238474	1.10701	0.238474	1.10701
AII10609.1	PE	blastp-nr	WP_043824570	WP_043824570:1	DUF475 domain-containing protein [Rhodococcus opacus]	Rhodococcus opacus	1369	0	342	1	377	1	380	0.274653	1.09942	0.276844	1.10819
AII07038.1	PE	blastp-nr	WP_138871361	WP_138871361:1	decaprenyl-phosphate phosphoribosyltransferase [Rhodococcus sp. KBS0724] >gb|TSD44887.1| decaprenyl-phosphate phosphoribosyltransferase [Rhodococcus sp. KBS0724]	Rhodococcus sp. KBS0724	1295	0	257	1	286	1	286	0.220077	1.10895	0.220077	1.10895
AII11185.1	PE	blastp-nr	WP_007296095	WP_007296095:1	MULTISPECIES: multicopper oxidase family protein [Rhodococcus] >gb|EID81373.1| putative multicopper oxidase [Rhodococcus imtechensis RKJ300 = JCM 13270] >gb|KAF0958959.1| Multicopper oxidase MmcO [Rhodococcus sp. T7] >gb|QQZ19201.1| multicopper oxidase family protein [Rhodococcus sp. 21391] >gb|UOT07968.1| multicopper oxidase family protein [Rhodococcus opacus] >dbj|BAH55708.1| putative multicopp…	Rhodococcus	2203	0	438	1	516	1	516	0.233772	1.1758	0.233772	1.1758	Multicopper oxidase MmcO
AII10609.1	PE	blastp-nr	BAH50423	BAH50423:1	hypothetical membrane protein [Rhodococcus opacus B4]	Rhodococcus opacus B4	1361	0	341	1	377	10	389	0.276267	1.10264	0.278472	1.11144	Hypothetical membrane protein
AII08632.1	PE	blastp-nr	WP_008710329	WP_008710329:1	alkane 1-monooxygenase, partial [Rhodococcus sp. AW25M09] >emb|CCQ13576.1| Alkane 1-monooxygenase, partial [Rhodococcus sp. AW25M09]	Rhodococcus sp. AW25M09	1092	0	197	186	405	1	220	0.200549	1.11168	0.200549	1.11168
AII07038.1	PE	blastp-nr	WP_042574828	WP_042574828:1	decaprenyl-phosphate phosphoribosyltransferase [Rhodococcus sp. MEB064] >gb|KIQ17042.1| phosphoribose diphosphate:decaprenyl-phosphate phosphoribosyltransferase [Rhodococcus sp. MEB064]	Rhodococcus sp. MEB064	1278	0	256	1	286	1	286	0.223005	1.11328	0.223005	1.11328	Phosphoribose diphosphate:decaprenyl-phosphate phosphoribosyltransferase
AII08632.1	PE	blastp-nr	ACR56750	ACR56750:1	alkane-1 monooxygenase, partial [Rhodococcus sp. H1]	Rhodococcus sp. H1	811	0	148	164	329	1	166	0.203453	1.11486	0.203453	1.11486	Alkane-1 monooxygenase
AII08632.1	PE	blastp-nr	ABD36389	ABD36389:1	AlkB, partial [Rhodococcus sp. 11/16a] >gb|ABD36390.1| AlkB, partial [Rhodococcus sp. 11/8p]	Rhodococcus sp. 11/16a	822	0	148	172	337	1	166	0.20073	1.11486	0.20073	1.11486	AlkB
AII08632.1	PE	blastp-nr	ABD36389	ABD36389:1	AlkB, partial [Rhodococcus sp. 11/16a] >gb|ABD36390.1| AlkB, partial [Rhodococcus sp. 11/8p]	Rhodococcus sp. 11/8p	822	0	148	172	337	1	166	0.20073	1.11486	0.20073	1.11486	AlkB
AII07038.1	PE	blastp-nr	WP_214502395	WP_214502395:1	decaprenyl-phosphate phosphoribosyltransferase, partial [Rhodococcus kroppenstedtii] >gb|MBT1191092.1| decaprenyl-phosphate phosphoribosyltransferase [Rhodococcus kroppenstedtii]	Rhodococcus kroppenstedtii	639	0	136	1	153	1	153	0.237872	1.11765	0.237872	1.11765
AII07038.1	PE	blastp-nr	WP_056072330	WP_056072330:1	MULTISPECIES: decaprenyl-phosphate phosphoribosyltransferase [unclassified Rhodococcus] >gb|KQU07653.1| phosphoribose diphosphate--decaprenyl-phosphate phosphoribosyltransferase [Rhodococcus sp. Leaf7] >gb|KQU43173.1| phosphoribose diphosphate--decaprenyl-phosphate phosphoribosyltransferase [Rhodococcus sp. Leaf247]	Rhodococcus sp. Leaf247	1270	0	255	1	286	1	286	0.224409	1.11765	0.224409	1.11765	Phosphoribose diphosphate--decaprenyl-phosphate phosphoribosyltransferase
AII07038.1	PE	blastp-nr	WP_056072330	WP_056072330:1	MULTISPECIES: decaprenyl-phosphate phosphoribosyltransferase [unclassified Rhodococcus] >gb|KQU07653.1| phosphoribose diphosphate--decaprenyl-phosphate phosphoribosyltransferase [Rhodococcus sp. Leaf7] >gb|KQU43173.1| phosphoribose diphosphate--decaprenyl-phosphate phosphoribosyltransferase [Rhodococcus sp. Leaf247]	Rhodococcus sp. Leaf7	1270	0	255	1	286	1	286	0.224409	1.11765	0.224409	1.11765	Phosphoribose diphosphate--decaprenyl-phosphate phosphoribosyltransferase
AII07038.1	PE	blastp-nr	WP_056072330	WP_056072330:1	MULTISPECIES: decaprenyl-phosphate phosphoribosyltransferase [unclassified Rhodococcus] >gb|KQU07653.1| phosphoribose diphosphate--decaprenyl-phosphate phosphoribosyltransferase [Rhodococcus sp. Leaf7] >gb|KQU43173.1| phosphoribose diphosphate--decaprenyl-phosphate phosphoribosyltransferase [Rhodococcus sp. Leaf247]	unclassified Rhodococcus	1270	0	255	1	286	1	286	0.224409	1.11765	0.224409	1.11765	Phosphoribose diphosphate--decaprenyl-phosphate phosphoribosyltransferase
AII07038.1	PE	blastp-nr	WP_222626207	WP_222626207:1	MULTISPECIES: decaprenyl-phosphate phosphoribosyltransferase [unclassified Rhodococcus] >gb|MBY6537059.1| decaprenyl-phosphate phosphoribosyltransferase [Rhodococcus sp. BP-363] >gb|MBY6541396.1| decaprenyl-phosphate phosphoribosyltransferase [Rhodococcus sp. BP-369] >gb|MBY6560626.1| decaprenyl-phosphate phosphoribosyltransferase [Rhodococcus sp. BP-370] >gb|MBY6574918.1| decaprenyl-phosphate ph…	Rhodococcus sp. BP-358	1272	0	255	1	286	1	286	0.224057	1.11765	0.224057	1.11765
AII07038.1	PE	blastp-nr	WP_222626207	WP_222626207:1	MULTISPECIES: decaprenyl-phosphate phosphoribosyltransferase [unclassified Rhodococcus] >gb|MBY6537059.1| decaprenyl-phosphate phosphoribosyltransferase [Rhodococcus sp. BP-363] >gb|MBY6541396.1| decaprenyl-phosphate phosphoribosyltransferase [Rhodococcus sp. BP-369] >gb|MBY6560626.1| decaprenyl-phosphate phosphoribosyltransferase [Rhodococcus sp. BP-370] >gb|MBY6574918.1| decaprenyl-phosphate ph…	Rhodococcus sp. BP-363	1272	0	255	1	286	1	286	0.224057	1.11765	0.224057	1.11765
AII07038.1	PE	blastp-nr	WP_222626207	WP_222626207:1	MULTISPECIES: decaprenyl-phosphate phosphoribosyltransferase [unclassified Rhodococcus] >gb|MBY6537059.1| decaprenyl-phosphate phosphoribosyltransferase [Rhodococcus sp. BP-363] >gb|MBY6541396.1| decaprenyl-phosphate phosphoribosyltransferase [Rhodococcus sp. BP-369] >gb|MBY6560626.1| decaprenyl-phosphate phosphoribosyltransferase [Rhodococcus sp. BP-370] >gb|MBY6574918.1| decaprenyl-phosphate ph…	Rhodococcus sp. BP-364	1272	0	255	1	286	1	286	0.224057	1.11765	0.224057	1.11765
AII07038.1	PE	blastp-nr	WP_222626207	WP_222626207:1	MULTISPECIES: decaprenyl-phosphate phosphoribosyltransferase [unclassified Rhodococcus] >gb|MBY6537059.1| decaprenyl-phosphate phosphoribosyltransferase [Rhodococcus sp. BP-363] >gb|MBY6541396.1| decaprenyl-phosphate phosphoribosyltransferase [Rhodococcus sp. BP-369] >gb|MBY6560626.1| decaprenyl-phosphate phosphoribosyltransferase [Rhodococcus sp. BP-370] >gb|MBY6574918.1| decaprenyl-phosphate ph…	Rhodococcus sp. BP-369	1272	0	255	1	286	1	286	0.224057	1.11765	0.224057	1.11765
AII07038.1	PE	blastp-nr	WP_222626207	WP_222626207:1	MULTISPECIES: decaprenyl-phosphate phosphoribosyltransferase [unclassified Rhodococcus] >gb|MBY6537059.1| decaprenyl-phosphate phosphoribosyltransferase [Rhodococcus sp. BP-363] >gb|MBY6541396.1| decaprenyl-phosphate phosphoribosyltransferase [Rhodococcus sp. BP-369] >gb|MBY6560626.1| decaprenyl-phosphate phosphoribosyltransferase [Rhodococcus sp. BP-370] >gb|MBY6574918.1| decaprenyl-phosphate ph…	Rhodococcus sp. BP-370	1272	0	255	1	286	1	286	0.224057	1.11765	0.224057	1.11765
AII07038.1	PE	blastp-nr	WP_222626207	WP_222626207:1	MULTISPECIES: decaprenyl-phosphate phosphoribosyltransferase [unclassified Rhodococcus] >gb|MBY6537059.1| decaprenyl-phosphate phosphoribosyltransferase [Rhodococcus sp. BP-363] >gb|MBY6541396.1| decaprenyl-phosphate phosphoribosyltransferase [Rhodococcus sp. BP-369] >gb|MBY6560626.1| decaprenyl-phosphate phosphoribosyltransferase [Rhodococcus sp. BP-370] >gb|MBY6574918.1| decaprenyl-phosphate ph…	unclassified Rhodococcus	1272	0	255	1	286	1	286	0.224057	1.11765	0.224057	1.11765
AII07038.1	PE	blastp-nr	WP_077043221	WP_077043221:1	decaprenyl-phosphate phosphoribosyltransferase [Rhodococcus sp. MTM3W5.2] >gb|AQA23665.1| decaprenyl-phosphate phosphoribosyltransferase [Rhodococcus sp. MTM3W5.2]	Rhodococcus sp. MTM3W5.2	1273	0	255	1	286	1	286	0.223881	1.11765	0.223881	1.11765	Decaprenyl-phosphate phosphoribosyltransferase
AII08632.1	PE	blastp-nr	AEH76911	AEH76911:1	putative alkane monooxygenase, partial [Rhodococcus sp. 1.3-VEs]	Rhodococcus sp. 1.3-VEs	750	0	136	184	336	1	153	0.202667	1.11765	0.202667	1.11765	Putative alkane monooxygenase
AII11185.1	PE	blastp-nr	WP_007296095	WP_007296095:1	MULTISPECIES: multicopper oxidase family protein [Rhodococcus] >gb|EID81373.1| putative multicopper oxidase [Rhodococcus imtechensis RKJ300 = JCM 13270] >gb|KAF0958959.1| Multicopper oxidase MmcO [Rhodococcus sp. T7] >gb|QQZ19201.1| multicopper oxidase family protein [Rhodococcus sp. 21391] >gb|UOT07968.1| multicopper oxidase family protein [Rhodococcus opacus] >dbj|BAH55708.1| putative multicopp…	Rhodococcus imtechensis RKJ300 = JCM 13270	2203	0	438	1	516	1	516	0.233772	1.1758	0.233772	1.1758	Multicopper oxidase MmcO
AII11185.1	PE	blastp-nr	WP_007296095	WP_007296095:1	MULTISPECIES: multicopper oxidase family protein [Rhodococcus] >gb|EID81373.1| putative multicopper oxidase [Rhodococcus imtechensis RKJ300 = JCM 13270] >gb|KAF0958959.1| Multicopper oxidase MmcO [Rhodococcus sp. T7] >gb|QQZ19201.1| multicopper oxidase family protein [Rhodococcus sp. 21391] >gb|UOT07968.1| multicopper oxidase family protein [Rhodococcus opacus] >dbj|BAH55708.1| putative multicopp…	Rhodococcus opacus	2203	0	438	1	516	1	516	0.233772	1.1758	0.233772	1.1758	Multicopper oxidase MmcO
AII07038.1	PE	blastp-nr	WP_127954830	WP_127954830:1	decaprenyl-phosphate phosphoribosyltransferase [Rhodococcus xishaensis] >gb|RVW02156.1| decaprenyl-phosphate phosphoribosyltransferase [Rhodococcus xishaensis]	Rhodococcus xishaensis	1257	0	268	1	301	1	301	0.238663	1.1194	0.238663	1.1194
AII07038.1	PE	blastp-nr	WP_127948615	WP_127948615:1	decaprenyl-phosphate phosphoribosyltransferase [Rhodococcus spongiicola] >gb|RVW00102.1| decaprenyl-phosphate phosphoribosyltransferase [Rhodococcus spongiicola]	Rhodococcus spongiicola	1261	0	268	1	301	1	301	0.237906	1.1194	0.237906	1.1194
AII11185.1	PE	blastp-nr	WP_007296095	WP_007296095:1	MULTISPECIES: multicopper oxidase family protein [Rhodococcus] >gb|EID81373.1| putative multicopper oxidase [Rhodococcus imtechensis RKJ300 = JCM 13270] >gb|KAF0958959.1| Multicopper oxidase MmcO [Rhodococcus sp. T7] >gb|QQZ19201.1| multicopper oxidase family protein [Rhodococcus sp. 21391] >gb|UOT07968.1| multicopper oxidase family protein [Rhodococcus opacus] >dbj|BAH55708.1| putative multicopp…	Rhodococcus opacus B4	2203	0	438	1	516	1	516	0.233772	1.1758	0.233772	1.1758	Multicopper oxidase MmcO
AII08632.1	PE	blastp-nr	ABD36392	ABD36392:1	AlkB, partial [Rhodococcus sp. 28/19]	Rhodococcus sp. 28/19	827	0	148	172	338	3	169	0.200726	1.12162	0.200726	1.12162	AlkB
AII07038.1	PE	blastp-nr	WP_064066434	WP_064066434:1	decaprenyl-phosphate phosphoribosyltransferase [Rhodococcus ruber] >gb|AWG97299.1| decaprenyl-phosphate phosphoribosyltransferase [Rhodococcus ruber]	Rhodococcus ruber	1253	0	254	1	286	1	286	0.227454	1.12205	0.227454	1.12205
AII07038.1	PE	blastp-nr	WP_119699316	WP_119699316:1	decaprenyl-phosphate phosphoribosyltransferase [Rhodococcus ruber] >gb|AXY49965.1| phosphoribose diphosphate:decaprenyl-phosphate phosphoribosyltransferase [Rhodococcus ruber] >gb|MBP2214467.1| decaprenyl-phosphate phosphoribosyltransferase [Rhodococcus ruber] >gb|MCF8784419.1| decaprenyl-phosphate phosphoribosyltransferase [Rhodococcus ruber] >gb|UQB73233.1| decaprenyl-phosphate phosphoribosyltr…	Rhodococcus ruber	1253	0	254	1	286	1	286	0.227454	1.12205	0.227454	1.12205
AII07038.1	PE	blastp-nr	WP_222684907	WP_222684907:1	decaprenyl-phosphate phosphoribosyltransferase [Rhodococcus corynebacterioides] >gb|MBY6367633.1| decaprenyl-phosphate phosphoribosyltransferase [Rhodococcus corynebacterioides] >gb|MBY6408033.1| decaprenyl-phosphate phosphoribosyltransferase [Rhodococcus corynebacterioides]	Rhodococcus corynebacterioides	1255	0	254	1	286	1	286	0.227092	1.12205	0.227092	1.12205
AII07038.1	PE	blastp-nr	WP_003937161	WP_003937161:1	decaprenyl-phosphate phosphoribosyltransferase [Rhodococcus ruber] >gb|EME63057.1| phosphoribose diphosphate:decaprenyl-phosphate phosphoribosyltransferase [Rhodococcus ruber BKS 20-38]	Rhodococcus ruber	1258	0	254	1	286	1	286	0.22655	1.12205	0.22655	1.12205	Phosphoribose diphosphate:decaprenyl-phosphate phosphoribosyltransferase
AII07038.1	PE	blastp-nr	WP_003937161	WP_003937161:1	decaprenyl-phosphate phosphoribosyltransferase [Rhodococcus ruber] >gb|EME63057.1| phosphoribose diphosphate:decaprenyl-phosphate phosphoribosyltransferase [Rhodococcus ruber BKS 20-38]	Rhodococcus ruber BKS 20-38	1258	0	254	1	286	1	286	0.22655	1.12205	0.22655	1.12205	Phosphoribose diphosphate:decaprenyl-phosphate phosphoribosyltransferase
AII07038.1	PE	blastp-nr	WP_068104250	WP_068104250:1	MULTISPECIES: decaprenyl-phosphate phosphoribosyltransferase [Rhodococcus] >gb|AMY21000.1| Decaprenyl-phosphate phosphoribosyltransferase [Rhodococcus sp. PBTS 1] >gb|MBY6314042.1| decaprenyl-phosphate phosphoribosyltransferase [Rhodococcus kroppenstedtii] >gb|MBY6321815.1| decaprenyl-phosphate phosphoribosyltransferase [Rhodococcus kroppenstedtii] >gb|MBY6400823.1| decaprenyl-phosphate phosphori…	Rhodococcus	1260	0	254	1	286	1	286	0.22619	1.12205	0.22619	1.12205	Decaprenyl-phosphate phosphoribosyltransferase
AII07038.1	PE	blastp-nr	WP_068104250	WP_068104250:1	MULTISPECIES: decaprenyl-phosphate phosphoribosyltransferase [Rhodococcus] >gb|AMY21000.1| Decaprenyl-phosphate phosphoribosyltransferase [Rhodococcus sp. PBTS 1] >gb|MBY6314042.1| decaprenyl-phosphate phosphoribosyltransferase [Rhodococcus kroppenstedtii] >gb|MBY6321815.1| decaprenyl-phosphate phosphoribosyltransferase [Rhodococcus kroppenstedtii] >gb|MBY6400823.1| decaprenyl-phosphate phosphori…	Rhodococcus kroppenstedtii	1260	0	254	1	286	1	286	0.22619	1.12205	0.22619	1.12205	Decaprenyl-phosphate phosphoribosyltransferase
AII07038.1	PE	blastp-nr	WP_068104250	WP_068104250:1	MULTISPECIES: decaprenyl-phosphate phosphoribosyltransferase [Rhodococcus] >gb|AMY21000.1| Decaprenyl-phosphate phosphoribosyltransferase [Rhodococcus sp. PBTS 1] >gb|MBY6314042.1| decaprenyl-phosphate phosphoribosyltransferase [Rhodococcus kroppenstedtii] >gb|MBY6321815.1| decaprenyl-phosphate phosphoribosyltransferase [Rhodococcus kroppenstedtii] >gb|MBY6400823.1| decaprenyl-phosphate phosphori…	Rhodococcus sp. PBTS 1	1260	0	254	1	286	1	286	0.22619	1.12205	0.22619	1.12205	Decaprenyl-phosphate phosphoribosyltransferase
AII07038.1	PE	blastp-nr	WP_204869515	WP_204869515:1	MULTISPECIES: decaprenyl-phosphate phosphoribosyltransferase [Rhodococcus] >gb|MBM7416788.1| decaprenyl-phosphate phosphoribosyltransferase [Rhodococcus corynebacterioides] >gb|MBP1115041.1| decaprenyl-phosphate phosphoribosyltransferase [Rhodococcus sp. PvP016]	Rhodococcus	1269	0	254	1	286	1	286	0.224586	1.12205	0.224586	1.12205
AII07038.1	PE	blastp-nr	WP_204869515	WP_204869515:1	MULTISPECIES: decaprenyl-phosphate phosphoribosyltransferase [Rhodococcus] >gb|MBM7416788.1| decaprenyl-phosphate phosphoribosyltransferase [Rhodococcus corynebacterioides] >gb|MBP1115041.1| decaprenyl-phosphate phosphoribosyltransferase [Rhodococcus sp. PvP016]	Rhodococcus corynebacterioides	1269	0	254	1	286	1	286	0.224586	1.12205	0.224586	1.12205
AII07038.1	PE	blastp-nr	WP_204869515	WP_204869515:1	MULTISPECIES: decaprenyl-phosphate phosphoribosyltransferase [Rhodococcus] >gb|MBM7416788.1| decaprenyl-phosphate phosphoribosyltransferase [Rhodococcus corynebacterioides] >gb|MBP1115041.1| decaprenyl-phosphate phosphoribosyltransferase [Rhodococcus sp. PvP016]	Rhodococcus sp. PvP016	1269	0	254	1	286	1	286	0.224586	1.12205	0.224586	1.12205
AII07038.1	PE	blastp-nr	WP_027507272	WP_027507272:1	MULTISPECIES: decaprenyl-phosphate phosphoribosyltransferase [unclassified Rhodococcus] >gb|KQU27950.1| phosphoribose diphosphate--decaprenyl-phosphate phosphoribosyltransferase [Rhodococcus sp. Leaf225] >gb|KQU46060.1| phosphoribose diphosphate--decaprenyl-phosphate phosphoribosyltransferase [Rhodococcus sp. Leaf258] >gb|MBY6678294.1| decaprenyl-phosphate phosphoribosyltransferase [Rhodococcus s…	Rhodococcus sp. BP-288	1270	0	254	1	286	1	286	0.224409	1.12205	0.224409	1.12205	Phosphoribose diphosphate--decaprenyl-phosphate phosphoribosyltransferase
AII07038.1	PE	blastp-nr	WP_027507272	WP_027507272:1	MULTISPECIES: decaprenyl-phosphate phosphoribosyltransferase [unclassified Rhodococcus] >gb|KQU27950.1| phosphoribose diphosphate--decaprenyl-phosphate phosphoribosyltransferase [Rhodococcus sp. Leaf225] >gb|KQU46060.1| phosphoribose diphosphate--decaprenyl-phosphate phosphoribosyltransferase [Rhodococcus sp. Leaf258] >gb|MBY6678294.1| decaprenyl-phosphate phosphoribosyltransferase [Rhodococcus s…	Rhodococcus sp. BP-316	1270	0	254	1	286	1	286	0.224409	1.12205	0.224409	1.12205	Phosphoribose diphosphate--decaprenyl-phosphate phosphoribosyltransferase
AII07038.1	PE	blastp-nr	WP_027507272	WP_027507272:1	MULTISPECIES: decaprenyl-phosphate phosphoribosyltransferase [unclassified Rhodococcus] >gb|KQU27950.1| phosphoribose diphosphate--decaprenyl-phosphate phosphoribosyltransferase [Rhodococcus sp. Leaf225] >gb|KQU46060.1| phosphoribose diphosphate--decaprenyl-phosphate phosphoribosyltransferase [Rhodococcus sp. Leaf258] >gb|MBY6678294.1| decaprenyl-phosphate phosphoribosyltransferase [Rhodococcus s…	Rhodococcus sp. BP-332	1270	0	254	1	286	1	286	0.224409	1.12205	0.224409	1.12205	Phosphoribose diphosphate--decaprenyl-phosphate phosphoribosyltransferase
AII07038.1	PE	blastp-nr	WP_027507272	WP_027507272:1	MULTISPECIES: decaprenyl-phosphate phosphoribosyltransferase [unclassified Rhodococcus] >gb|KQU27950.1| phosphoribose diphosphate--decaprenyl-phosphate phosphoribosyltransferase [Rhodococcus sp. Leaf225] >gb|KQU46060.1| phosphoribose diphosphate--decaprenyl-phosphate phosphoribosyltransferase [Rhodococcus sp. Leaf258] >gb|MBY6678294.1| decaprenyl-phosphate phosphoribosyltransferase [Rhodococcus s…	Rhodococcus sp. Leaf225	1270	0	254	1	286	1	286	0.224409	1.12205	0.224409	1.12205	Phosphoribose diphosphate--decaprenyl-phosphate phosphoribosyltransferase
AII07038.1	PE	blastp-nr	WP_027507272	WP_027507272:1	MULTISPECIES: decaprenyl-phosphate phosphoribosyltransferase [unclassified Rhodococcus] >gb|KQU27950.1| phosphoribose diphosphate--decaprenyl-phosphate phosphoribosyltransferase [Rhodococcus sp. Leaf225] >gb|KQU46060.1| phosphoribose diphosphate--decaprenyl-phosphate phosphoribosyltransferase [Rhodococcus sp. Leaf258] >gb|MBY6678294.1| decaprenyl-phosphate phosphoribosyltransferase [Rhodococcus s…	Rhodococcus sp. Leaf258	1270	0	254	1	286	1	286	0.224409	1.12205	0.224409	1.12205	Phosphoribose diphosphate--decaprenyl-phosphate phosphoribosyltransferase
AII07038.1	PE	blastp-nr	WP_027507272	WP_027507272:1	MULTISPECIES: decaprenyl-phosphate phosphoribosyltransferase [unclassified Rhodococcus] >gb|KQU27950.1| phosphoribose diphosphate--decaprenyl-phosphate phosphoribosyltransferase [Rhodococcus sp. Leaf225] >gb|KQU46060.1| phosphoribose diphosphate--decaprenyl-phosphate phosphoribosyltransferase [Rhodococcus sp. Leaf258] >gb|MBY6678294.1| decaprenyl-phosphate phosphoribosyltransferase [Rhodococcus s…	unclassified Rhodococcus	1270	0	254	1	286	1	286	0.224409	1.12205	0.224409	1.12205	Phosphoribose diphosphate--decaprenyl-phosphate phosphoribosyltransferase
AII08632.1	PE	blastp-nr	AEH76915	AEH76915:1	putative alkane monooxygenase, partial [Rhodococcus sp. 3.3-VPr]	Rhodococcus sp. 3.3-VPr	728	0	138	177	332	1	156	0.212912	1.12319	0.212912	1.12319	Putative alkane monooxygenase
AII07038.1	PE	blastp-nr	WP_243620167	WP_243620167:1	decaprenyl-phosphate phosphoribosyltransferase [Rhodococcus sp. ARC_M6] >gb|MCJ0904358.1| decaprenyl-phosphate phosphoribosyltransferase [Rhodococcus sp. ARC_M6]	Rhodococcus sp. ARC_M6	1273	0	267	1	301	1	301	0.235664	1.1236	0.235664	1.1236
AII08632.1	PE	blastp-nr	AKP07073	AKP07073:1	alkane monooxygenase, partial [Rhodococcus sp. 2D19]	Rhodococcus sp. 2D19	446	0	89	188	288	1	101	0.224215	1.1236	0.224215	1.1236	Alkane monooxygenase
AII11185.1	PE	blastp-nr	WP_007296095	WP_007296095:1	MULTISPECIES: multicopper oxidase family protein [Rhodococcus] >gb|EID81373.1| putative multicopper oxidase [Rhodococcus imtechensis RKJ300 = JCM 13270] >gb|KAF0958959.1| Multicopper oxidase MmcO [Rhodococcus sp. T7] >gb|QQZ19201.1| multicopper oxidase family protein [Rhodococcus sp. 21391] >gb|UOT07968.1| multicopper oxidase family protein [Rhodococcus opacus] >dbj|BAH55708.1| putative multicopp…	Rhodococcus sp. 21391	2203	0	438	1	516	1	516	0.233772	1.1758	0.233772	1.1758	Multicopper oxidase MmcO
AII07038.1	PE	blastp-nr	WP_214504345	WP_214504345:1	decaprenyl-phosphate phosphoribosyltransferase, partial [Rhodococcus kroppenstedtii] >gb|MBT1194022.1| decaprenyl-phosphate phosphoribosyltransferase [Rhodococcus kroppenstedtii]	Rhodococcus kroppenstedtii	633	0	135	1	153	1	153	0.240126	1.12593	0.240126	1.12593
AII07038.1	PE	blastp-nr	WP_010596191	WP_010596191:1	MULTISPECIES: decaprenyl-phosphate phosphoribosyltransferase [Rhodococcus] >gb|ATQ30384.1| decaprenyl-phosphate phosphoribosyltransferase [Rhodococcus ruber] >gb|AUM19453.1| decaprenyl-phosphate phosphoribosyltransferase [Rhodococcus ruber] >gb|KXF83916.1| phosphoribose diphosphate:decaprenyl-phosphate phosphoribosyltransferase [Rhodococcus ruber Chol-4] >gb|MBD8056059.1| decaprenyl-phosphate pho…	Rhodococcus	1248	0	253	1	286	1	286	0.228365	1.12648	0.228365	1.12648
AII07038.1	PE	blastp-nr	WP_010596191	WP_010596191:1	MULTISPECIES: decaprenyl-phosphate phosphoribosyltransferase [Rhodococcus] >gb|ATQ30384.1| decaprenyl-phosphate phosphoribosyltransferase [Rhodococcus ruber] >gb|AUM19453.1| decaprenyl-phosphate phosphoribosyltransferase [Rhodococcus ruber] >gb|KXF83916.1| phosphoribose diphosphate:decaprenyl-phosphate phosphoribosyltransferase [Rhodococcus ruber Chol-4] >gb|MBD8056059.1| decaprenyl-phosphate pho…	Rhodococcus ruber	1248	0	253	1	286	1	286	0.228365	1.12648	0.228365	1.12648
AII07038.1	PE	blastp-nr	WP_010596191	WP_010596191:1	MULTISPECIES: decaprenyl-phosphate phosphoribosyltransferase [Rhodococcus] >gb|ATQ30384.1| decaprenyl-phosphate phosphoribosyltransferase [Rhodococcus ruber] >gb|AUM19453.1| decaprenyl-phosphate phosphoribosyltransferase [Rhodococcus ruber] >gb|KXF83916.1| phosphoribose diphosphate:decaprenyl-phosphate phosphoribosyltransferase [Rhodococcus ruber Chol-4] >gb|MBD8056059.1| decaprenyl-phosphate pho…	Rhodococcus ruber Chol-4	1248	0	253	1	286	1	286	0.228365	1.12648	0.228365	1.12648
AII07038.1	PE	blastp-nr	WP_040270416	WP_040270416:1	MULTISPECIES: decaprenyl-phosphate phosphoribosyltransferase [Rhodococcus] >gb|MCD2129003.1| decaprenyl-phosphate phosphoribosyltransferase [Rhodococcus ruber] >gb|UIR36318.1| decaprenyl-phosphate phosphoribosyltransferase [Rhodococcus sp. DMF-1]	Rhodococcus	1251	0	253	1	286	1	286	0.227818	1.12648	0.227818	1.12648
AII07038.1	PE	blastp-nr	WP_040270416	WP_040270416:1	MULTISPECIES: decaprenyl-phosphate phosphoribosyltransferase [Rhodococcus] >gb|MCD2129003.1| decaprenyl-phosphate phosphoribosyltransferase [Rhodococcus ruber] >gb|UIR36318.1| decaprenyl-phosphate phosphoribosyltransferase [Rhodococcus sp. DMF-1]	Rhodococcus ruber	1251	0	253	1	286	1	286	0.227818	1.12648	0.227818	1.12648
AII07038.1	PE	blastp-nr	WP_040270416	WP_040270416:1	MULTISPECIES: decaprenyl-phosphate phosphoribosyltransferase [Rhodococcus] >gb|MCD2129003.1| decaprenyl-phosphate phosphoribosyltransferase [Rhodococcus ruber] >gb|UIR36318.1| decaprenyl-phosphate phosphoribosyltransferase [Rhodococcus sp. DMF-1]	Rhodococcus sp. DMF-1	1251	0	253	1	286	1	286	0.227818	1.12648	0.227818	1.12648
AII07038.1	PE	blastp-nr	WP_054372879	WP_054372879:1	decaprenyl-phosphate phosphoribosyltransferase [Rhodococcus rhodochrous] >gb|KOS56066.1| phosphoribose diphosphate:decaprenyl-phosphate phosphoribosyltransferase [Rhodococcus rhodochrous KG-21]	Rhodococcus rhodochrous	1252	0	253	1	286	1	286	0.227636	1.12648	0.227636	1.12648	Phosphoribose diphosphate:decaprenyl-phosphate phosphoribosyltransferase
AII07038.1	PE	blastp-nr	WP_054372879	WP_054372879:1	decaprenyl-phosphate phosphoribosyltransferase [Rhodococcus rhodochrous] >gb|KOS56066.1| phosphoribose diphosphate:decaprenyl-phosphate phosphoribosyltransferase [Rhodococcus rhodochrous KG-21]	Rhodococcus rhodochrous KG-21	1252	0	253	1	286	1	286	0.227636	1.12648	0.227636	1.12648	Phosphoribose diphosphate:decaprenyl-phosphate phosphoribosyltransferase
AII07038.1	PE	blastp-nr	WP_068148987	WP_068148987:1	decaprenyl-phosphate phosphoribosyltransferase [Rhodococcus corynebacterioides] >gb|MBY6363997.1| decaprenyl-phosphate phosphoribosyltransferase [Rhodococcus corynebacterioides]	Rhodococcus corynebacterioides	1255	0	253	1	286	1	286	0.227092	1.12648	0.227092	1.12648
AII07038.1	PE	blastp-nr	WP_222697380	WP_222697380:1	decaprenyl-phosphate phosphoribosyltransferase [Rhodococcus corynebacterioides] >gb|MBY6351434.1| decaprenyl-phosphate phosphoribosyltransferase [Rhodococcus corynebacterioides]	Rhodococcus corynebacterioides	1255	0	253	1	286	1	286	0.227092	1.12648	0.227092	1.12648
AII07038.1	PE	blastp-nr	WP_197252612	WP_197252612:1	MULTISPECIES: decaprenyl-phosphate phosphoribosyltransferase [unclassified Rhodococcus] >gb|MBH0120697.1| decaprenyl-phosphate phosphoribosyltransferase [Rhodococcus sp. CX] >gb|MCK8671081.1| decaprenyl-phosphate phosphoribosyltransferase [Rhodococcus sp. HM1]	Rhodococcus sp. CX	1257	0	253	1	286	1	286	0.22673	1.12648	0.22673	1.12648
AII07038.1	PE	blastp-nr	WP_197252612	WP_197252612:1	MULTISPECIES: decaprenyl-phosphate phosphoribosyltransferase [unclassified Rhodococcus] >gb|MBH0120697.1| decaprenyl-phosphate phosphoribosyltransferase [Rhodococcus sp. CX] >gb|MCK8671081.1| decaprenyl-phosphate phosphoribosyltransferase [Rhodococcus sp. HM1]	Rhodococcus sp. HM1	1257	0	253	1	286	1	286	0.22673	1.12648	0.22673	1.12648
AII07038.1	PE	blastp-nr	WP_197252612	WP_197252612:1	MULTISPECIES: decaprenyl-phosphate phosphoribosyltransferase [unclassified Rhodococcus] >gb|MBH0120697.1| decaprenyl-phosphate phosphoribosyltransferase [Rhodococcus sp. CX] >gb|MCK8671081.1| decaprenyl-phosphate phosphoribosyltransferase [Rhodococcus sp. HM1]	unclassified Rhodococcus	1257	0	253	1	286	1	286	0.22673	1.12648	0.22673	1.12648
AII07038.1	PE	blastp-nr	WP_068165627	WP_068165627:1	decaprenyl-phosphate phosphoribosyltransferase [Rhodococcus phenolicus]	Rhodococcus phenolicus	1261	0	253	1	286	1	286	0.226011	1.12648	0.226011	1.12648
AII07038.1	PE	blastp-nr	WP_097214134	WP_097214134:1	MULTISPECIES: decaprenyl-phosphate phosphoribosyltransferase [unclassified Rhodococcus] >gb|MBP1161227.1| decaprenyl-phosphate phosphoribosyltransferase [Rhodococcus sp. PvR099] >gb|PTR44828.1| decaprenyl-phosphate phosphoribosyltransferase [Rhodococcus sp. OK611] >emb|SNX93851.1| decaprenyl-phosphate phosphoribosyltransferase [Rhodococcus sp. OK270]	Rhodococcus sp. OK270	1261	0	253	1	286	1	286	0.226011	1.12648	0.226011	1.12648
AII07038.1	PE	blastp-nr	WP_097214134	WP_097214134:1	MULTISPECIES: decaprenyl-phosphate phosphoribosyltransferase [unclassified Rhodococcus] >gb|MBP1161227.1| decaprenyl-phosphate phosphoribosyltransferase [Rhodococcus sp. PvR099] >gb|PTR44828.1| decaprenyl-phosphate phosphoribosyltransferase [Rhodococcus sp. OK611] >emb|SNX93851.1| decaprenyl-phosphate phosphoribosyltransferase [Rhodococcus sp. OK270]	Rhodococcus sp. OK611	1261	0	253	1	286	1	286	0.226011	1.12648	0.226011	1.12648
AII07038.1	PE	blastp-nr	WP_097214134	WP_097214134:1	MULTISPECIES: decaprenyl-phosphate phosphoribosyltransferase [unclassified Rhodococcus] >gb|MBP1161227.1| decaprenyl-phosphate phosphoribosyltransferase [Rhodococcus sp. PvR099] >gb|PTR44828.1| decaprenyl-phosphate phosphoribosyltransferase [Rhodococcus sp. OK611] >emb|SNX93851.1| decaprenyl-phosphate phosphoribosyltransferase [Rhodococcus sp. OK270]	Rhodococcus sp. PvR099	1261	0	253	1	286	1	286	0.226011	1.12648	0.226011	1.12648
AII07038.1	PE	blastp-nr	WP_097214134	WP_097214134:1	MULTISPECIES: decaprenyl-phosphate phosphoribosyltransferase [unclassified Rhodococcus] >gb|MBP1161227.1| decaprenyl-phosphate phosphoribosyltransferase [Rhodococcus sp. PvR099] >gb|PTR44828.1| decaprenyl-phosphate phosphoribosyltransferase [Rhodococcus sp. OK611] >emb|SNX93851.1| decaprenyl-phosphate phosphoribosyltransferase [Rhodococcus sp. OK270]	unclassified Rhodococcus	1261	0	253	1	286	1	286	0.226011	1.12648	0.226011	1.12648
AII10609.1	PE	blastp-nr	WP_208960228	WP_208960228:1	DUF475 domain-containing protein [Rhodococcus sp. ZPP] >gb|QTJ67454.1| DUF475 domain-containing protein [Rhodococcus sp. ZPP]	Rhodococcus sp. ZPP	1361	0	335	1	376	1	379	0.275533	1.1194	0.277737	1.12836
AII10609.1	PE	blastp-nr	WP_109333932	WP_109333932:1	DUF475 domain-containing protein [Rhodococcus sp. S2-17] >gb|AWK74734.1| hypothetical protein CBI38_27410 [Rhodococcus sp. S2-17]	Rhodococcus sp. S2-17	1363	0	335	1	376	1	379	0.275128	1.1194	0.277329	1.12836
AII11185.1	PE	blastp-nr	WP_007296095	WP_007296095:1	MULTISPECIES: multicopper oxidase family protein [Rhodococcus] >gb|EID81373.1| putative multicopper oxidase [Rhodococcus imtechensis RKJ300 = JCM 13270] >gb|KAF0958959.1| Multicopper oxidase MmcO [Rhodococcus sp. T7] >gb|QQZ19201.1| multicopper oxidase family protein [Rhodococcus sp. 21391] >gb|UOT07968.1| multicopper oxidase family protein [Rhodococcus opacus] >dbj|BAH55708.1| putative multicopp…	Rhodococcus sp. T7	2203	0	438	1	516	1	516	0.233772	1.1758	0.233772	1.1758	Multicopper oxidase MmcO
AII11185.1	PE	blastp-nr	WP_218272480	WP_218272480:1	multicopper oxidase family protein [Rhodococcus opacus] >gb|MBV6761447.1| multicopper oxidase family protein [Rhodococcus opacus]	Rhodococcus opacus	2200	0	448	1	516	1	513	0.234091	1.14955	0.232727	1.14286
AII07038.1	PE	blastp-nr	OOL28863	OOL28863:1	phosphoribose diphosphate:decaprenyl-phosphate phosphoribosyltransferase [Rhodococcus rhodochrous]	Rhodococcus rhodochrous	1247	0	252	1	286	1	286	0.228549	1.13095	0.228549	1.13095
AII07038.1	PE	blastp-nr	WP_165037648	WP_165037648:1	decaprenyl-phosphate phosphoribosyltransferase [Rhodococcus sp. 14C212] >gb|NGP05953.1| decaprenyl-phosphate phosphoribosyltransferase [Rhodococcus sp. 14C212]	Rhodococcus sp. 14C212	1248	0	252	1	286	1	286	0.228365	1.13095	0.228365	1.13095
AII07038.1	PE	blastp-nr	WP_136912056	WP_136912056:1	decaprenyl-phosphate phosphoribosyltransferase [Rhodococcus oryzae] >gb|TJZ73624.1| decaprenyl-phosphate phosphoribosyltransferase [Rhodococcus oryzae]	Rhodococcus oryzae	1256	0	252	1	286	1	286	0.226911	1.13095	0.226911	1.13095
AII11185.1	PE	blastp-nr	QHE74244	QHE74244:1	Multicopper oxidase [Rhodococcus sp. WAY2]	Rhodococcus sp. WAY2	2198	0	438	1	516	17	532	0.234304	1.1758	0.234304	1.1758	Multicopper oxidase
AII11185.1	PE	blastp-nr	WP_159929640	WP_159929640:1	multicopper oxidase family protein [Rhodococcus sp. WAY2]	Rhodococcus sp. WAY2	2195	0	438	1	516	1	516	0.234624	1.1758	0.234624	1.1758
AII07038.1	PE	blastp-nr	WP_094270729	WP_094270729:1	decaprenyl-phosphate phosphoribosyltransferase [Rhodococcus sp. OK302] >gb|NMM83832.1| decaprenyl-phosphate phosphoribosyltransferase [Rhodococcus sp. SRB_17] >gb|OYD67564.1| decaprenyl-phosphate phosphoribosyltransferase [Rhodococcus sp. OK302]	Rhodococcus sp. OK302	1270	0	265	1	301	1	301	0.23622	1.13208	0.23622	1.13208
AII07038.1	PE	blastp-nr	WP_094270729	WP_094270729:1	decaprenyl-phosphate phosphoribosyltransferase [Rhodococcus sp. OK302] >gb|NMM83832.1| decaprenyl-phosphate phosphoribosyltransferase [Rhodococcus sp. SRB_17] >gb|OYD67564.1| decaprenyl-phosphate phosphoribosyltransferase [Rhodococcus sp. OK302]	Rhodococcus sp. SRB_17	1270	0	265	1	301	1	301	0.23622	1.13208	0.23622	1.13208
AII11185.1	PE	blastp-nr	WP_054246271	WP_054246271:1	multicopper oxidase family protein [Rhodococcus opacus]	Rhodococcus opacus	2194	0	438	1	516	1	515	0.234731	1.1758	0.234275	1.17352
AII08809.1	PE	blastp-nr	WP_073358871	WP_073358871:1	multicopper oxidase family protein [Rhodococcus jostii] >emb|SEE12329.1| Multicopper oxidase with three cupredoxin domains (includes cell division protein FtsP and spore coat protein CotA) [Rhodococcus jostii]	Rhodococcus jostii	2190	0	442	1	494	1	496	0.225114	1.11538	0.226027	1.11991	Multicopper oxidase with three cupredoxin domains (Includes cell division protein FtsP and spore coat protein CotA)
AII11185.1	PE	blastp-nr	WP_095866255	WP_095866255:1	multicopper oxidase family protein [Rhodococcus sp. ACS1] >gb|PBC35439.1| copper oxidase [Rhodococcus sp. ACS1]	Rhodococcus sp. ACS1	2189	0	450	1	516	1	512	0.235267	1.14444	0.23344	1.13556
AII10609.1	PE	blastp-nr	WP_133169334	WP_133169334:1	DUF475 domain-containing protein, partial [Rhodococcus opacus] >gb|PQP22736.1| hypothetical protein C5613_23075, partial [Rhodococcus opacus]	Rhodococcus opacus	886	0	200	153	377	1	228	0.252822	1.12	0.256208	1.135
AII07038.1	PE	blastp-nr	WP_006937150	WP_006937150:1	MULTISPECIES: decaprenyl-phosphate phosphoribosyltransferase [Rhodococcus] >gb|AKE88115.1| phosphoribose diphosphate:decaprenyl-phosphate phosphoribosyltransferase [Rhodococcus aetherivorans] >gb|ANZ27273.1| phosphoribose diphosphate--decaprenyl-phosphate phosphoribosyltransferase [Rhodococcus sp. WB1] >gb|ETT24453.1| UbiA prenyltransferase [Rhodococcus rhodochrous ATCC 21198] >gb|KDE10470.1| pho…	Rhodococcus	1243	0	251	1	286	1	286	0.229284	1.13546	0.229284	1.13546	Decaprenyl-phosphate phosphoribosyltransferase
AII07038.1	PE	blastp-nr	WP_006937150	WP_006937150:1	MULTISPECIES: decaprenyl-phosphate phosphoribosyltransferase [Rhodococcus] >gb|AKE88115.1| phosphoribose diphosphate:decaprenyl-phosphate phosphoribosyltransferase [Rhodococcus aetherivorans] >gb|ANZ27273.1| phosphoribose diphosphate--decaprenyl-phosphate phosphoribosyltransferase [Rhodococcus sp. WB1] >gb|ETT24453.1| UbiA prenyltransferase [Rhodococcus rhodochrous ATCC 21198] >gb|KDE10470.1| pho…	Rhodococcus aetherivorans	1243	0	251	1	286	1	286	0.229284	1.13546	0.229284	1.13546	Decaprenyl-phosphate phosphoribosyltransferase
AII07038.1	PE	blastp-nr	WP_006937150	WP_006937150:1	MULTISPECIES: decaprenyl-phosphate phosphoribosyltransferase [Rhodococcus] >gb|AKE88115.1| phosphoribose diphosphate:decaprenyl-phosphate phosphoribosyltransferase [Rhodococcus aetherivorans] >gb|ANZ27273.1| phosphoribose diphosphate--decaprenyl-phosphate phosphoribosyltransferase [Rhodococcus sp. WB1] >gb|ETT24453.1| UbiA prenyltransferase [Rhodococcus rhodochrous ATCC 21198] >gb|KDE10470.1| pho…	Rhodococcus rhodochrous ATCC 21198	1243	0	251	1	286	1	286	0.229284	1.13546	0.229284	1.13546	Decaprenyl-phosphate phosphoribosyltransferase
AII07038.1	PE	blastp-nr	WP_006937150	WP_006937150:1	MULTISPECIES: decaprenyl-phosphate phosphoribosyltransferase [Rhodococcus] >gb|AKE88115.1| phosphoribose diphosphate:decaprenyl-phosphate phosphoribosyltransferase [Rhodococcus aetherivorans] >gb|ANZ27273.1| phosphoribose diphosphate--decaprenyl-phosphate phosphoribosyltransferase [Rhodococcus sp. WB1] >gb|ETT24453.1| UbiA prenyltransferase [Rhodococcus rhodochrous ATCC 21198] >gb|KDE10470.1| pho…	Rhodococcus sp. WB1	1243	0	251	1	286	1	286	0.229284	1.13546	0.229284	1.13546	Decaprenyl-phosphate phosphoribosyltransferase
AII07038.1	PE	blastp-nr	WP_188542697	WP_188542697:1	decaprenyl-phosphate phosphoribosyltransferase [Rhodococcus trifolii] >dbj|GGF90309.1| decaprenyl-phosphate phosphoribosyltransferase [Rhodococcus trifolii]	Rhodococcus trifolii	1244	0	251	1	286	1	286	0.2291	1.13546	0.2291	1.13546
AII07038.1	PE	blastp-nr	WP_226435809	WP_226435809:1	decaprenyl-phosphate phosphoribosyltransferase [Rhodococcus sp. FBM22-1] >gb|NLV80210.1| decaprenyl-phosphate phosphoribosyltransferase [Rhodococcus sp.]	Rhodococcus sp.	1249	0	251	1	286	1	286	0.228183	1.13546	0.228183	1.13546
AII07038.1	PE	blastp-nr	WP_226435809	WP_226435809:1	decaprenyl-phosphate phosphoribosyltransferase [Rhodococcus sp. FBM22-1] >gb|NLV80210.1| decaprenyl-phosphate phosphoribosyltransferase [Rhodococcus sp.]	Rhodococcus sp. FBM22-1	1249	0	251	1	286	1	286	0.228183	1.13546	0.228183	1.13546
AII07038.1	PE	blastp-nr	WP_072809252	WP_072809252:1	decaprenyl-phosphate phosphoribosyltransferase [Rhodococcus zopfii]	Rhodococcus zopfii	1254	0	251	1	286	1	286	0.227273	1.13546	0.227273	1.13546
AII07038.1	PE	blastp-nr	WP_072844476	WP_072844476:1	decaprenyl-phosphate phosphoribosyltransferase [Rhodococcus tukisamuensis] >emb|SDC53556.1| decaprenyl-phosphate phosphoribosyltransferase [Rhodococcus tukisamuensis]	Rhodococcus tukisamuensis	1257	0	251	1	286	1	286	0.22673	1.13546	0.22673	1.13546	Decaprenyl-phosphate phosphoribosyltransferase
AII08809.1	PE	blastp-nr	WP_185727781	WP_185727781:1	MULTISPECIES: multicopper oxidase family protein [unclassified Rhodococcus] >gb|MBC2642310.1| multicopper oxidase family protein [Rhodococcus wratislaviensis] >gb|MBC2892947.1| multicopper oxidase family protein [Rhodococcus wratislaviensis]	Rhodococcus wratislaviensis	2185	0	433	1	494	1	496	0.225629	1.13857	0.226545	1.14319
AII08632.1	PE	blastp-nr	QIM55893	QIM55893:1	alkane-1-monooxygenase, partial [Rhodococcus sp.]	Rhodococcus sp.	1024	0	184	116	325	1	210	0.204102	1.13587	0.204102	1.13587	Alkane-1-monooxygenase
AII08632.1	PE	blastp-nr	QIM55894	QIM55894:1	alkane-1-monooxygenase, partial [Rhodococcus sp.]	Rhodococcus sp.	1019	0	183	116	324	1	209	0.204122	1.13661	0.204122	1.13661	Alkane-1-monooxygenase
AII07038.1	PE	blastp-nr	WP_065995913	WP_065995913:1	decaprenyl-phosphate phosphoribosyltransferase [Rhodococcus sp. p52] >gb|AOD21466.1| phosphoribose diphosphate--decaprenyl-phosphate phosphoribosyltransferase [Rhodococcus sp. p52]	Rhodococcus sp. p52	1234	0	250	1	286	1	286	0.230956	1.14	0.230956	1.14	Phosphoribose diphosphate--decaprenyl-phosphate phosphoribosyltransferase
AII07038.1	PE	blastp-nr	WP_033097846	WP_033097846:1	MULTISPECIES: decaprenyl-phosphate phosphoribosyltransferase [Rhodococcus] >gb|APE10852.1| decaprenyl-phosphate phosphoribosyltransferase [Rhodococcus sp. 2G] >gb|MBX4169051.1| decaprenyl-phosphate phosphoribosyltransferase [Rhodococcus sp. DMU2021] >gb|MCD2117191.1| decaprenyl-phosphate phosphoribosyltransferase [Rhodococcus pyridinivorans] >gb|MCD5419345.1| decaprenyl-phosphate phosphoribosyltr…	Rhodococcus	1235	0	250	1	286	1	286	0.230769	1.14	0.230769	1.14	Decaprenyl-phosphate phosphoribosyltransferase
AII07038.1	PE	blastp-nr	WP_033097846	WP_033097846:1	MULTISPECIES: decaprenyl-phosphate phosphoribosyltransferase [Rhodococcus] >gb|APE10852.1| decaprenyl-phosphate phosphoribosyltransferase [Rhodococcus sp. 2G] >gb|MBX4169051.1| decaprenyl-phosphate phosphoribosyltransferase [Rhodococcus sp. DMU2021] >gb|MCD2117191.1| decaprenyl-phosphate phosphoribosyltransferase [Rhodococcus pyridinivorans] >gb|MCD5419345.1| decaprenyl-phosphate phosphoribosyltr…	Rhodococcus pyridinivorans	1235	0	250	1	286	1	286	0.230769	1.14	0.230769	1.14	Decaprenyl-phosphate phosphoribosyltransferase
AII07038.1	PE	blastp-nr	WP_033097846	WP_033097846:1	MULTISPECIES: decaprenyl-phosphate phosphoribosyltransferase [Rhodococcus] >gb|APE10852.1| decaprenyl-phosphate phosphoribosyltransferase [Rhodococcus sp. 2G] >gb|MBX4169051.1| decaprenyl-phosphate phosphoribosyltransferase [Rhodococcus sp. DMU2021] >gb|MCD2117191.1| decaprenyl-phosphate phosphoribosyltransferase [Rhodococcus pyridinivorans] >gb|MCD5419345.1| decaprenyl-phosphate phosphoribosyltr…	Rhodococcus sp. 2G	1235	0	250	1	286	1	286	0.230769	1.14	0.230769	1.14	Decaprenyl-phosphate phosphoribosyltransferase
AII07038.1	PE	blastp-nr	WP_033097846	WP_033097846:1	MULTISPECIES: decaprenyl-phosphate phosphoribosyltransferase [Rhodococcus] >gb|APE10852.1| decaprenyl-phosphate phosphoribosyltransferase [Rhodococcus sp. 2G] >gb|MBX4169051.1| decaprenyl-phosphate phosphoribosyltransferase [Rhodococcus sp. DMU2021] >gb|MCD2117191.1| decaprenyl-phosphate phosphoribosyltransferase [Rhodococcus pyridinivorans] >gb|MCD5419345.1| decaprenyl-phosphate phosphoribosyltr…	Rhodococcus sp. 852002-51564_SCH6189132-a	1235	0	250	1	286	1	286	0.230769	1.14	0.230769	1.14	Decaprenyl-phosphate phosphoribosyltransferase
AII07038.1	PE	blastp-nr	WP_033097846	WP_033097846:1	MULTISPECIES: decaprenyl-phosphate phosphoribosyltransferase [Rhodococcus] >gb|APE10852.1| decaprenyl-phosphate phosphoribosyltransferase [Rhodococcus sp. 2G] >gb|MBX4169051.1| decaprenyl-phosphate phosphoribosyltransferase [Rhodococcus sp. DMU2021] >gb|MCD2117191.1| decaprenyl-phosphate phosphoribosyltransferase [Rhodococcus pyridinivorans] >gb|MCD5419345.1| decaprenyl-phosphate phosphoribosyltr…	Rhodococcus sp. DMU2021	1235	0	250	1	286	1	286	0.230769	1.14	0.230769	1.14	Decaprenyl-phosphate phosphoribosyltransferase
AII07038.1	PE	blastp-nr	WP_094979592	WP_094979592:1	decaprenyl-phosphate phosphoribosyltransferase [Rhodococcus pyridinivorans]	Rhodococcus pyridinivorans	1235	0	250	1	286	1	286	0.230769	1.14	0.230769	1.14
AII07038.1	PE	blastp-nr	WP_016931441	WP_016931441:1	MULTISPECIES: decaprenyl-phosphate phosphoribosyltransferase [Rhodococcus] >emb|SUE16212.1| prenyltransferase [Rhodococcus gordoniae]	Rhodococcus	1235	0	250	1	286	1	286	0.230769	1.14	0.230769	1.14	Prenyltransferase
AII07038.1	PE	blastp-nr	WP_016931441	WP_016931441:1	MULTISPECIES: decaprenyl-phosphate phosphoribosyltransferase [Rhodococcus] >emb|SUE16212.1| prenyltransferase [Rhodococcus gordoniae]	Rhodococcus gordoniae	1235	0	250	1	286	1	286	0.230769	1.14	0.230769	1.14	Prenyltransferase
AII07038.1	PE	blastp-nr	WP_213932764	WP_213932764:1	decaprenyl-phosphate phosphoribosyltransferase [Rhodococcus sp. B50] >gb|MBS9374356.1| Decaprenyl-phosphate phosphoribosyltransferase [Rhodococcus sp. B50]	Rhodococcus sp. B50	1236	0	250	1	286	1	286	0.230583	1.14	0.230583	1.14
AII07038.1	PE	blastp-nr	WP_024102674	WP_024102674:1	decaprenyl-phosphate phosphoribosyltransferase [Rhodococcus pyridinivorans] >gb|AHD22294.1| phosphoribose diphosphate:decaprenyl-phosphate phosphoribosyltransferase [Rhodococcus pyridinivorans SB3094]	Rhodococcus pyridinivorans	1236	0	250	1	286	1	286	0.230583	1.14	0.230583	1.14	Phosphoribose diphosphate:decaprenyl-phosphate phosphoribosyltransferase
AII07038.1	PE	blastp-nr	WP_024102674	WP_024102674:1	decaprenyl-phosphate phosphoribosyltransferase [Rhodococcus pyridinivorans] >gb|AHD22294.1| phosphoribose diphosphate:decaprenyl-phosphate phosphoribosyltransferase [Rhodococcus pyridinivorans SB3094]	Rhodococcus pyridinivorans SB3094	1236	0	250	1	286	1	286	0.230583	1.14	0.230583	1.14	Phosphoribose diphosphate:decaprenyl-phosphate phosphoribosyltransferase
AII07038.1	PE	blastp-nr	NLG54836	NLG54836:1	decaprenyl-phosphate phosphoribosyltransferase [Rhodococcus sp.]	Rhodococcus sp.	1208	0	263	1	301	1	301	0.248344	1.14068	0.248344	1.14068	Decaprenyl-phosphate phosphoribosyltransferase
AII08632.1	PE	blastp-nr	AGW84218	AGW84218:1	alkane monooxygenase, partial [Rhodococcus ruber]	Rhodococcus ruber	750	0	134	179	332	1	154	0.204	1.14179	0.204	1.14179	Alkane monooxygenase
AII10609.1	PE	blastp-nr	WP_072690780	WP_072690780:1	DUF475 domain-containing protein [Rhodococcus marinonascens]	Rhodococcus marinonascens	1341	0	330	1	376	1	378	0.279642	1.13636	0.281133	1.14242
AII08809.1	PE	blastp-nr	WP_185727781	WP_185727781:1	MULTISPECIES: multicopper oxidase family protein [unclassified Rhodococcus] >gb|MBC2642310.1| multicopper oxidase family protein [Rhodococcus wratislaviensis] >gb|MBC2892947.1| multicopper oxidase family protein [Rhodococcus wratislaviensis]	unclassified Rhodococcus	2185	0	433	1	494	1	496	0.225629	1.13857	0.226545	1.14319
AII11185.1	PE	blastp-nr	WP_128644038	WP_128644038:1	multicopper oxidase family protein [Rhodococcus opacus] >gb|AII11278.1| copper oxidase [Rhodococcus opacus]	Rhodococcus opacus	2184	0	437	1	516	1	515	0.235806	1.17849	0.235348	1.1762
AII11185.1	PE	blastp-nr	WP_109336173	WP_109336173:1	multicopper oxidase family protein [Rhodococcus sp. S2-17] >gb|AWK76758.1| copper oxidase [Rhodococcus sp. S2-17]	Rhodococcus sp. S2-17	2177	0	437	1	516	1	513	0.236564	1.17849	0.235186	1.17162
AII08632.1	PE	blastp-nr	AGW84219	AGW84219:1	alkane monooxygenase, partial [Rhodococcus ruber]	Rhodococcus ruber	777	0	139	178	337	1	160	0.204633	1.14388	0.204633	1.14388	Alkane monooxygenase
AII07038.1	PE	blastp-nr	WP_019290355	WP_019290355:1	MULTISPECIES: decaprenyl-phosphate phosphoribosyltransferase [Rhodococcus] >gb|AWZ23421.1| decaprenyl-phosphate phosphoribosyltransferase [Rhodococcus pyridinivorans] >gb|KHJ74559.1| phosphoribose diphosphate:decaprenyl-phosphate phosphoribosyltransferase [Rhodococcus sp. Chr-9] >gb|QQM53365.1| decaprenyl-phosphate phosphoribosyltransferase [Rhodococcus pyridinivorans] >gb|UPK62403.1| decaprenyl-…	Rhodococcus	1231	0	249	1	286	1	286	0.231519	1.14458	0.231519	1.14458	Phosphoribose diphosphate:decaprenyl-phosphate phosphoribosyltransferase
AII07038.1	PE	blastp-nr	WP_019290355	WP_019290355:1	MULTISPECIES: decaprenyl-phosphate phosphoribosyltransferase [Rhodococcus] >gb|AWZ23421.1| decaprenyl-phosphate phosphoribosyltransferase [Rhodococcus pyridinivorans] >gb|KHJ74559.1| phosphoribose diphosphate:decaprenyl-phosphate phosphoribosyltransferase [Rhodococcus sp. Chr-9] >gb|QQM53365.1| decaprenyl-phosphate phosphoribosyltransferase [Rhodococcus pyridinivorans] >gb|UPK62403.1| decaprenyl-…	Rhodococcus pyridinivorans	1231	0	249	1	286	1	286	0.231519	1.14458	0.231519	1.14458	Phosphoribose diphosphate:decaprenyl-phosphate phosphoribosyltransferase
AII07038.1	PE	blastp-nr	WP_019290355	WP_019290355:1	MULTISPECIES: decaprenyl-phosphate phosphoribosyltransferase [Rhodococcus] >gb|AWZ23421.1| decaprenyl-phosphate phosphoribosyltransferase [Rhodococcus pyridinivorans] >gb|KHJ74559.1| phosphoribose diphosphate:decaprenyl-phosphate phosphoribosyltransferase [Rhodococcus sp. Chr-9] >gb|QQM53365.1| decaprenyl-phosphate phosphoribosyltransferase [Rhodococcus pyridinivorans] >gb|UPK62403.1| decaprenyl-…	Rhodococcus sp. Chr-9	1231	0	249	1	286	1	286	0.231519	1.14458	0.231519	1.14458	Phosphoribose diphosphate:decaprenyl-phosphate phosphoribosyltransferase
AII07038.1	PE	blastp-nr	WP_016692623	WP_016692623:1	MULTISPECIES: decaprenyl-phosphate phosphoribosyltransferase [Rhodococcus] >gb|MXQ78782.1| decaprenyl-phosphate phosphoribosyltransferase [Rhodococcus rhodochrous] >gb|OWY83239.1| decaprenyl-phosphate phosphoribosyltransferase [Rhodococcus sp. BUPNP1] >gb|TWH23093.1| decaprenyl-phosphate phosphoribosyltransferase [Rhodococcus rhodochrous J45]	Rhodococcus	1232	0	249	1	286	1	286	0.231331	1.14458	0.231331	1.14458	Decaprenyl-phosphate phosphoribosyltransferase
AII07038.1	PE	blastp-nr	WP_016692623	WP_016692623:1	MULTISPECIES: decaprenyl-phosphate phosphoribosyltransferase [Rhodococcus] >gb|MXQ78782.1| decaprenyl-phosphate phosphoribosyltransferase [Rhodococcus rhodochrous] >gb|OWY83239.1| decaprenyl-phosphate phosphoribosyltransferase [Rhodococcus sp. BUPNP1] >gb|TWH23093.1| decaprenyl-phosphate phosphoribosyltransferase [Rhodococcus rhodochrous J45]	Rhodococcus rhodochrous	1232	0	249	1	286	1	286	0.231331	1.14458	0.231331	1.14458	Decaprenyl-phosphate phosphoribosyltransferase
AII07038.1	PE	blastp-nr	WP_016692623	WP_016692623:1	MULTISPECIES: decaprenyl-phosphate phosphoribosyltransferase [Rhodococcus] >gb|MXQ78782.1| decaprenyl-phosphate phosphoribosyltransferase [Rhodococcus rhodochrous] >gb|OWY83239.1| decaprenyl-phosphate phosphoribosyltransferase [Rhodococcus sp. BUPNP1] >gb|TWH23093.1| decaprenyl-phosphate phosphoribosyltransferase [Rhodococcus rhodochrous J45]	Rhodococcus rhodochrous J45	1232	0	249	1	286	1	286	0.231331	1.14458	0.231331	1.14458	Decaprenyl-phosphate phosphoribosyltransferase
AII07038.1	PE	blastp-nr	WP_016692623	WP_016692623:1	MULTISPECIES: decaprenyl-phosphate phosphoribosyltransferase [Rhodococcus] >gb|MXQ78782.1| decaprenyl-phosphate phosphoribosyltransferase [Rhodococcus rhodochrous] >gb|OWY83239.1| decaprenyl-phosphate phosphoribosyltransferase [Rhodococcus sp. BUPNP1] >gb|TWH23093.1| decaprenyl-phosphate phosphoribosyltransferase [Rhodococcus rhodochrous J45]	Rhodococcus sp. BUPNP1	1232	0	249	1	286	1	286	0.231331	1.14458	0.231331	1.14458	Decaprenyl-phosphate phosphoribosyltransferase
AII07038.1	PE	blastp-nr	BDB58396	BDB58396:1	decaprenyl-phosphate phosphoribosyltransferase [Rhodococcus sp. RDE2]	Rhodococcus sp. RDE2	1232	0	249	1	286	5	290	0.231331	1.14458	0.231331	1.14458
AII07038.1	PE	blastp-nr	WP_060652272	WP_060652272:1	MULTISPECIES: decaprenyl-phosphate phosphoribosyltransferase [Rhodococcus] >gb|KLL96881.1| phosphoribose diphosphate:decaprenyl-phosphate phosphoribosyltransferase [Rhodococcus sp. IITR03] >gb|KSZ58150.1| phosphoribose diphosphate:decaprenyl-phosphate phosphoribosyltransferase [Rhodococcus pyridinivorans KG-16] >gb|MCD2111354.1| decaprenyl-phosphate phosphoribosyltransferase [Rhodococcus rhodochr…	Rhodococcus	1234	0	249	1	286	1	286	0.230956	1.14458	0.230956	1.14458	Phosphoribose diphosphate:decaprenyl-phosphate phosphoribosyltransferase
AII07038.1	PE	blastp-nr	WP_060652272	WP_060652272:1	MULTISPECIES: decaprenyl-phosphate phosphoribosyltransferase [Rhodococcus] >gb|KLL96881.1| phosphoribose diphosphate:decaprenyl-phosphate phosphoribosyltransferase [Rhodococcus sp. IITR03] >gb|KSZ58150.1| phosphoribose diphosphate:decaprenyl-phosphate phosphoribosyltransferase [Rhodococcus pyridinivorans KG-16] >gb|MCD2111354.1| decaprenyl-phosphate phosphoribosyltransferase [Rhodococcus rhodochr…	Rhodococcus pyridinivorans KG-16	1234	0	249	1	286	1	286	0.230956	1.14458	0.230956	1.14458	Phosphoribose diphosphate:decaprenyl-phosphate phosphoribosyltransferase
AII07038.1	PE	blastp-nr	WP_060652272	WP_060652272:1	MULTISPECIES: decaprenyl-phosphate phosphoribosyltransferase [Rhodococcus] >gb|KLL96881.1| phosphoribose diphosphate:decaprenyl-phosphate phosphoribosyltransferase [Rhodococcus sp. IITR03] >gb|KSZ58150.1| phosphoribose diphosphate:decaprenyl-phosphate phosphoribosyltransferase [Rhodococcus pyridinivorans KG-16] >gb|MCD2111354.1| decaprenyl-phosphate phosphoribosyltransferase [Rhodococcus rhodochr…	Rhodococcus rhodochrous	1234	0	249	1	286	1	286	0.230956	1.14458	0.230956	1.14458	Phosphoribose diphosphate:decaprenyl-phosphate phosphoribosyltransferase
AII07038.1	PE	blastp-nr	WP_060652272	WP_060652272:1	MULTISPECIES: decaprenyl-phosphate phosphoribosyltransferase [Rhodococcus] >gb|KLL96881.1| phosphoribose diphosphate:decaprenyl-phosphate phosphoribosyltransferase [Rhodococcus sp. IITR03] >gb|KSZ58150.1| phosphoribose diphosphate:decaprenyl-phosphate phosphoribosyltransferase [Rhodococcus pyridinivorans KG-16] >gb|MCD2111354.1| decaprenyl-phosphate phosphoribosyltransferase [Rhodococcus rhodochr…	Rhodococcus sp. IITR03	1234	0	249	1	286	1	286	0.230956	1.14458	0.230956	1.14458	Phosphoribose diphosphate:decaprenyl-phosphate phosphoribosyltransferase
AII07038.1	PE	blastp-nr	WP_006553440	WP_006553440:1	decaprenyl-phosphate phosphoribosyltransferase [Rhodococcus pyridinivorans] >gb|EHK82070.1| phosphoribose diphosphate:decaprenyl-phosphate phosphoribosyltransferase [Rhodococcus pyridinivorans AK37] >gb|MCD2140487.1| decaprenyl-phosphate phosphoribosyltransferase [Rhodococcus pyridinivorans] >emb|SEB70752.1| decaprenyl-phosphate phosphoribosyltransferase [Rhodococcus pyridinivorans]	Rhodococcus pyridinivorans	1235	0	249	1	286	1	286	0.230769	1.14458	0.230769	1.14458	Phosphoribose diphosphate:decaprenyl-phosphate phosphoribosyltransferase
AII07038.1	PE	blastp-nr	WP_006553440	WP_006553440:1	decaprenyl-phosphate phosphoribosyltransferase [Rhodococcus pyridinivorans] >gb|EHK82070.1| phosphoribose diphosphate:decaprenyl-phosphate phosphoribosyltransferase [Rhodococcus pyridinivorans AK37] >gb|MCD2140487.1| decaprenyl-phosphate phosphoribosyltransferase [Rhodococcus pyridinivorans] >emb|SEB70752.1| decaprenyl-phosphate phosphoribosyltransferase [Rhodococcus pyridinivorans]	Rhodococcus pyridinivorans AK37	1235	0	249	1	286	1	286	0.230769	1.14458	0.230769	1.14458	Phosphoribose diphosphate:decaprenyl-phosphate phosphoribosyltransferase
AII08632.1	PE	blastp-nr	ABF55636	ABF55636:1	putative alkane-1 monooxygenase, partial [Rhodococcus sp. SoD] >gb|ABO21863.1| putative alkane-1 monooxygenase, partial [Rhodococcus sp. SoD] >gb|ABO21864.1| putative alkane-1 monooxygenase, partial [Rhodococcus sp. SoD]	Rhodococcus sp. SoD	803	0	144	166	331	2	167	0.205479	1.14583	0.205479	1.14583	Putative alkane-1 monooxygenase
AII08632.1	PE	blastp-nr	QIM55908	QIM55908:1	alkane-1-monooxygenase, partial [Rhodococcus sp.]	Rhodococcus sp.	917	0	175	122	323	1	202	0.219193	1.14857	0.219193	1.14857	Alkane-1-monooxygenase
AII07038.1	PE	blastp-nr	WP_059382127	WP_059382127:1	decaprenyl-phosphate phosphoribosyltransferase [Rhodococcus rhodochrous] >gb|MBF4480724.1| decaprenyl-phosphate phosphoribosyltransferase [Rhodococcus rhodochrous] >gb|MCB8911285.1| decaprenyl-phosphate phosphoribosyltransferase [Rhodococcus rhodochrous] >gb|MCC0084017.1| decaprenyl-phosphate phosphoribosyltransferase [Rhodococcus rhodochrous] >gb|MCD2097861.1| decaprenyl-phosphate phosphoribosyl…	Rhodococcus rhodochrous	1232	0	248	1	286	1	286	0.231331	1.14919	0.231331	1.14919	Decaprenyl-phosphate phosphoribosyltransferase
AII07038.1	PE	blastp-nr	WP_106200794	WP_106200794:1	decaprenyl-phosphate phosphoribosyltransferase [Rhodococcus rhodochrous] >gb|AYA24705.1| decaprenyl-phosphate phosphoribosyltransferase [Rhodococcus rhodochrous]	Rhodococcus rhodochrous	1235	0	248	1	286	1	286	0.230769	1.14919	0.230769	1.14919
AII07038.1	PE	blastp-nr	MBY4131298	MBY4131298:1	decaprenyl-phosphate phosphoribosyltransferase [Rhodococcus fascians]	Rhodococcus fascians	1236	0	248	1	286	1	286	0.230583	1.14919	0.230583	1.14919
AII08632.1	PE	blastp-nr	AKP07047	AKP07047:1	alkane monooxygenase, partial [Rhodococcus fascians]	Rhodococcus fascians	443	0	87	188	288	1	101	0.225734	1.14943	0.225734	1.14943	Alkane monooxygenase
AII08632.1	PE	blastp-nr	AKP07065	AKP07065:1	alkane monooxygenase, partial [Rhodococcus sp. 2C1] >gb|AKP07081.1| alkane monooxygenase, partial [Rhodococcus fascians]	Rhodococcus fascians	476	0	87	188	288	1	101	0.210084	1.14943	0.210084	1.14943	Alkane monooxygenase
AII08632.1	PE	blastp-nr	AKP07065	AKP07065:1	alkane monooxygenase, partial [Rhodococcus sp. 2C1] >gb|AKP07081.1| alkane monooxygenase, partial [Rhodococcus fascians]	Rhodococcus sp. 2C1	476	0	87	188	288	1	101	0.210084	1.14943	0.210084	1.14943	Alkane monooxygenase
AII08632.1	PE	blastp-nr	AIA96567	AIA96567:1	alkane 1-monooxygenase, partial [Rhodococcus cercidiphylli]	Rhodococcus cercidiphylli	963	0	174	113	313	1	201	0.207684	1.14943	0.207684	1.14943	Alkane 1-monooxygenase
AII10609.1	PE	blastp-nr	WP_070380453	WP_070380453:1	DUF475 domain-containing protein [Rhodococcus sp. WMMA185]	Rhodococcus sp. WMMA185	1324	0	327	1	377	1	377	0.283988	1.14985	0.283988	1.14985
AII11185.1	PE	blastp-nr	WP_208964084	WP_208964084:1	multicopper oxidase family protein [Rhodococcus sp. ZPP] >gb|QTJ70617.1| multicopper oxidase family protein [Rhodococcus sp. ZPP]	Rhodococcus sp. ZPP	2168	0	436	1	516	1	513	0.237546	1.18119	0.236162	1.17431
AII08632.1	PE	blastp-nr	AGW84216	AGW84216:1	alkane monooxygenase, partial [Rhodococcus ruber]	Rhodococcus ruber	784	0	140	171	332	2	163	0.205357	1.15	0.205357	1.15	Alkane monooxygenase
AII08632.1	PE	blastp-nr	ABI14003	ABI14003:1	alkane monooxygenase, partial [Rhodococcus sp. DEOB100]	Rhodococcus sp. DEOB100	417	0	73	289	373	1	85	0.201439	1.15068	0.201439	1.15068	Alkane monooxygenase
AII08632.1	PE	blastp-nr	ACI04538	ACI04538:1	putative alkane hydroxylase, partial [Rhodococcus sp. P14]	Rhodococcus sp. P14	853	0	152	157	332	1	176	0.205158	1.15132	0.205158	1.15132	Putative alkane hydroxylase
AII08632.1	PE	blastp-nr	BAV60970	BAV60970:1	alkane hydroxylase, partial [Rhodococcus ruber]	Rhodococcus ruber	839	0	150	159	332	1	174	0.206198	1.15333	0.206198	1.15333	Alkane hydroxylase
AII10609.1	PE	blastp-nr	AOW94171	AOW94171:1	hypothetical protein BFN03_19805 [Rhodococcus sp. WMMA185]	Rhodococcus sp. WMMA185	1317	0	326	1	377	10	386	0.285497	1.15337	0.285497	1.15337	Uncharacterized protein
AII10609.1	PE	blastp-nr	WP_155756019	WP_155756019:1	DUF475 domain-containing protein, partial [Rhodococcus opacus]	Rhodococcus opacus	817	0	189	162	377	1	219	0.263158	1.13757	0.26683	1.15344
AII07038.1	PE	blastp-nr	WP_241383391	WP_241383391:1	decaprenyl-phosphate phosphoribosyltransferase [Rhodococcus sp. CH91]	Rhodococcus sp. CH91	1219	0	247	1	286	1	286	0.233798	1.15385	0.233798	1.15385
AII07038.1	PE	blastp-nr	WP_137875900	WP_137875900:1	decaprenyl-phosphate phosphoribosyltransferase [Rhodococcus sp. Q]	Rhodococcus sp. Q	1242	0	247	1	286	1	286	0.229469	1.15385	0.229469	1.15385
AII08632.1	PE	blastp-nr	CAH55823	CAH55823:1	putative alkane hydroxylase, partial [Rhodococcus ruber]	Rhodococcus ruber	463	0	84	189	286	1	98	0.209503	1.15476	0.209503	1.15476	Putative alkane hydroxylase
AII08421.1	PE	blastp-nr	ACX30754	ACX30754:1	CYP, partial [Rhodococcus ruber]	Rhodococcus ruber	457	0	96	277	388	1	112	0.242888	1.15625	0.242888	1.15625	CYP
AII08809.1	PE	blastp-nr	RZK70997	RZK70997:1	multicopper oxidase family protein, partial [Rhodococcus sp.]	Rhodococcus sp.	2167	0	432	1	463	1	463	0.213198	1.06944	0.213198	1.06944
AII08809.1	PE	blastp-nr	WP_012689294	WP_012689294:1	multicopper oxidase family protein [Rhodococcus opacus] >dbj|BAH50338.1| putative oxidase [Rhodococcus opacus B4]	Rhodococcus opacus	2149	0	422	1	493	1	494	0.228944	1.16588	0.229409	1.16825	Putative oxidase
AII07038.1	PE	blastp-nr	WP_072701342	WP_072701342:1	decaprenyl-phosphate phosphoribosyltransferase [Rhodococcus coprophilus] >gb|MBM7458675.1| decaprenyl-phosphate phosphoribosyltransferase [Rhodococcus coprophilus] >emb|SQI33166.1| prenyltransferase [Rhodococcus coprophilus]	Rhodococcus coprophilus	1215	0	246	1	286	1	286	0.234568	1.15854	0.234568	1.15854	Prenyltransferase
AII07038.1	PE	blastp-nr	WP_169689250	WP_169689250:1	MULTISPECIES: decaprenyl-phosphate phosphoribosyltransferase [unclassified Rhodococcus] >gb|MCK0091270.1| decaprenyl-phosphate phosphoribosyltransferase [Rhodococcus sp. F64268] >gb|NLU63860.1| decaprenyl-phosphate phosphoribosyltransferase [Rhodococcus sp. HNM0563]	Rhodococcus sp. F64268	1219	0	246	1	286	1	286	0.233798	1.15854	0.233798	1.15854
AII07038.1	PE	blastp-nr	WP_169689250	WP_169689250:1	MULTISPECIES: decaprenyl-phosphate phosphoribosyltransferase [unclassified Rhodococcus] >gb|MCK0091270.1| decaprenyl-phosphate phosphoribosyltransferase [Rhodococcus sp. F64268] >gb|NLU63860.1| decaprenyl-phosphate phosphoribosyltransferase [Rhodococcus sp. HNM0563]	Rhodococcus sp. HNM0563	1219	0	246	1	286	1	286	0.233798	1.15854	0.233798	1.15854
AII07038.1	PE	blastp-nr	WP_169689250	WP_169689250:1	MULTISPECIES: decaprenyl-phosphate phosphoribosyltransferase [unclassified Rhodococcus] >gb|MCK0091270.1| decaprenyl-phosphate phosphoribosyltransferase [Rhodococcus sp. F64268] >gb|NLU63860.1| decaprenyl-phosphate phosphoribosyltransferase [Rhodococcus sp. HNM0563]	unclassified Rhodococcus	1219	0	246	1	286	1	286	0.233798	1.15854	0.233798	1.15854
AII07038.1	PE	blastp-nr	EME19736	EME19736:1	phosphoribose diphosphate:decaprenyl-phosphate phosphoribosyltransferase [Rhodococcus triatomae BKS 15-14]	Rhodococcus triatomae BKS 15-14	1224	0	246	1	286	1	286	0.232843	1.15854	0.232843	1.15854
AII07038.1	PE	blastp-nr	WP_008712098	WP_008712098:1	decaprenyl-phosphate phosphoribosyltransferase [Rhodococcus sp. AW25M09] >emb|CCQ14395.1| putative prenyltransferase [Rhodococcus sp. AW25M09]	Rhodococcus sp. AW25M09	1231	0	246	1	286	1	286	0.231519	1.15854	0.231519	1.15854	Putative prenyltransferase
AII07038.1	PE	blastp-nr	WP_050067288	WP_050067288:1	decaprenyl-phosphate phosphoribosyltransferase [Rhodococcus sp. RD6.2] >emb|CRK54354.1| Decaprenyl-phosphate phosphoribosyltransferase [Rhodococcus sp. RD6.2]	Rhodococcus sp. RD6.2	1243	0	246	1	286	1	286	0.229284	1.15854	0.229284	1.15854	Decaprenyl-phosphate phosphoribosyltransferase
AII08632.1	PE	blastp-nr	AHA51154	AHA51154:1	alkane-1-monooxygenase, partial [Rhodococcus aetherivorans]	Rhodococcus aetherivorans	948	0	170	113	310	1	198	0.207806	1.15882	0.207806	1.15882	Alkane-1-monooxygenase
AII08632.1	PE	blastp-nr	ACM63042	ACM63042:1	putative alkane hydroxylase, partial [Rhodococcus aetherivorans]	Rhodococcus aetherivorans	492	0	88	177	279	1	103	0.207317	1.15909	0.207317	1.15909	Putative alkane hydroxylase
AII08632.1	PE	blastp-nr	ABI14005	ABI14005:1	alkane monooxygenase, partial [Rhodococcus sp. MOP100]	Rhodococcus sp. MOP100	395	0	69	293	373	1	81	0.202532	1.15942	0.202532	1.15942	Alkane monooxygenase
AAQ72538.1	PCL	blastp-nr	ABN70847	ABN70847:1	PHA depolymerase [Rhodococcus equi]	Rhodococcus equi	1198	0	219	23	277	24	278	0.21202	1.15982	0.21202	1.15982	PHA depolymerase
AAQ72538.1	PHA	blastp-nr	ABN70847	ABN70847:1	PHA depolymerase [Rhodococcus equi]	Rhodococcus equi	1198	0	219	23	277	24	278	0.21202	1.15982	0.21202	1.15982	PHA depolymerase
AAQ72538.1	PHBV	blastp-nr	ABN70847	ABN70847:1	PHA depolymerase [Rhodococcus equi]	Rhodococcus equi	1198	0	219	23	277	24	278	0.21202	1.15982	0.21202	1.15982	PHA depolymerase
AAQ72538.1	PHPV	blastp-nr	ABN70847	ABN70847:1	PHA depolymerase [Rhodococcus equi]	Rhodococcus equi	1198	0	219	23	277	24	278	0.21202	1.15982	0.21202	1.15982	PHA depolymerase
AII08632.1	PE	blastp-nr	AIA96566	AIA96566:1	alkane 1-monooxygenase, partial [Rhodococcus cerastii]	Rhodococcus cerastii	863	0	172	113	313	1	201	0.23175	1.16279	0.23175	1.16279	Alkane 1-monooxygenase
AII08809.1	PE	blastp-nr	WP_012689294	WP_012689294:1	multicopper oxidase family protein [Rhodococcus opacus] >dbj|BAH50338.1| putative oxidase [Rhodococcus opacus B4]	Rhodococcus opacus B4	2149	0	422	1	493	1	494	0.228944	1.16588	0.229409	1.16825	Putative oxidase
AII07038.1	PE	blastp-nr	WP_132472622	WP_132472622:1	decaprenyl-phosphate phosphoribosyltransferase [Rhodococcus sp. SMB37] >gb|TCN52210.1| decaprenyl-phosphate phosphoribosyltransferase [Rhodococcus sp. SMB37]	Rhodococcus sp. SMB37	1209	0	245	1	286	1	286	0.235732	1.16327	0.235732	1.16327
AII07038.1	PE	blastp-nr	WP_057477301	WP_057477301:1	decaprenyl-phosphate phosphoribosyltransferase [Rhodococcus sp. Leaf278] >gb|KQU53981.1| phosphoribose diphosphate--decaprenyl-phosphate phosphoribosyltransferase [Rhodococcus sp. Leaf278]	Rhodococcus sp. Leaf278	1224	0	245	1	286	1	286	0.232843	1.16327	0.232843	1.16327	Phosphoribose diphosphate--decaprenyl-phosphate phosphoribosyltransferase
AII08632.1	PE	blastp-nr	QIM55901	QIM55901:1	alkane-1-monooxygenase, partial [Rhodococcus sp.]	Rhodococcus sp.	963	0	183	113	326	1	214	0.221184	1.16393	0.221184	1.16393	Alkane-1-monooxygenase
AII08632.1	PE	blastp-nr	QIM55896	QIM55896:1	alkane-1-monooxygenase, partial [Rhodococcus sp.] >gb|QIM55898.1| alkane-1-monooxygenase, partial [Rhodococcus sp.]	Rhodococcus sp.	955	0	182	114	326	1	213	0.22199	1.16484	0.22199	1.16484	Alkane-1-monooxygenase
AII08632.1	PE	blastp-nr	QIM55902	QIM55902:1	alkane-1-monooxygenase, partial [Rhodococcus sp.] >gb|QIM55909.1| alkane-1-monooxygenase, partial [Rhodococcus sp.]	Rhodococcus sp.	958	0	182	113	325	1	213	0.221294	1.16484	0.221294	1.16484	Alkane-1-monooxygenase
AII08632.1	PE	blastp-nr	QIM55891	QIM55891:1	alkane-1-monooxygenase, partial [Rhodococcus sp.]	Rhodococcus sp.	958	0	182	114	326	1	213	0.221294	1.16484	0.221294	1.16484	Alkane-1-monooxygenase
AII08632.1	PE	blastp-nr	QIM55904	QIM55904:1	alkane-1-monooxygenase, partial [Rhodococcus sp.]	Rhodococcus sp.	946	0	180	115	325	1	211	0.221987	1.16667	0.221987	1.16667	Alkane-1-monooxygenase
AII08632.1	PE	blastp-nr	AHA51176	AHA51176:1	alkane-1-monooxygenase, partial [Rhodococcus tukisamuensis]	Rhodococcus tukisamuensis	984	0	179	103	312	1	210	0.212398	1.1676	0.212398	1.1676	Alkane-1-monooxygenase
AII07038.1	PE	blastp-nr	WP_206491205	WP_206491205:1	decaprenyl-phosphate phosphoribosyltransferase [Rhodococcus sp. KRD162]	Rhodococcus sp. KRD162	1211	0	244	1	286	1	286	0.235343	1.16803	0.235343	1.16803
AII07038.1	PE	blastp-nr	WP_037187181	WP_037187181:1	MULTISPECIES: decaprenyl-phosphate phosphoribosyltransferase [Rhodococcus] >gb|OZD69139.1| decaprenyl-phosphate phosphoribosyltransferase [Rhodococcus sp. 05-340-2] >gb|OZD73460.1| decaprenyl-phosphate phosphoribosyltransferase [Rhodococcus sp. 05-340-1] >gb|OZE93079.1| decaprenyl-phosphate phosphoribosyltransferase [Rhodococcus sp. 15-2388-1-1a] >gb|OZF34275.1| decaprenyl-phosphate phosphoribosy…	Rhodococcus	1218	0	244	1	286	1	286	0.23399	1.16803	0.23399	1.16803	Decaprenyl-phosphate phosphoribosyltransferase
AII07038.1	PE	blastp-nr	WP_037187181	WP_037187181:1	MULTISPECIES: decaprenyl-phosphate phosphoribosyltransferase [Rhodococcus] >gb|OZD69139.1| decaprenyl-phosphate phosphoribosyltransferase [Rhodococcus sp. 05-340-2] >gb|OZD73460.1| decaprenyl-phosphate phosphoribosyltransferase [Rhodococcus sp. 05-340-1] >gb|OZE93079.1| decaprenyl-phosphate phosphoribosyltransferase [Rhodococcus sp. 15-2388-1-1a] >gb|OZF34275.1| decaprenyl-phosphate phosphoribosy…	Rhodococcus sp. 05-340-1	1218	0	244	1	286	1	286	0.23399	1.16803	0.23399	1.16803	Decaprenyl-phosphate phosphoribosyltransferase
AII07038.1	PE	blastp-nr	WP_037187181	WP_037187181:1	MULTISPECIES: decaprenyl-phosphate phosphoribosyltransferase [Rhodococcus] >gb|OZD69139.1| decaprenyl-phosphate phosphoribosyltransferase [Rhodococcus sp. 05-340-2] >gb|OZD73460.1| decaprenyl-phosphate phosphoribosyltransferase [Rhodococcus sp. 05-340-1] >gb|OZE93079.1| decaprenyl-phosphate phosphoribosyltransferase [Rhodococcus sp. 15-2388-1-1a] >gb|OZF34275.1| decaprenyl-phosphate phosphoribosy…	Rhodococcus sp. 05-340-2	1218	0	244	1	286	1	286	0.23399	1.16803	0.23399	1.16803	Decaprenyl-phosphate phosphoribosyltransferase
AII07038.1	PE	blastp-nr	WP_037187181	WP_037187181:1	MULTISPECIES: decaprenyl-phosphate phosphoribosyltransferase [Rhodococcus] >gb|OZD69139.1| decaprenyl-phosphate phosphoribosyltransferase [Rhodococcus sp. 05-340-2] >gb|OZD73460.1| decaprenyl-phosphate phosphoribosyltransferase [Rhodococcus sp. 05-340-1] >gb|OZE93079.1| decaprenyl-phosphate phosphoribosyltransferase [Rhodococcus sp. 15-2388-1-1a] >gb|OZF34275.1| decaprenyl-phosphate phosphoribosy…	Rhodococcus sp. 14-2483-1-2	1218	0	244	1	286	1	286	0.23399	1.16803	0.23399	1.16803	Decaprenyl-phosphate phosphoribosyltransferase
AII07038.1	PE	blastp-nr	WP_037187181	WP_037187181:1	MULTISPECIES: decaprenyl-phosphate phosphoribosyltransferase [Rhodococcus] >gb|OZD69139.1| decaprenyl-phosphate phosphoribosyltransferase [Rhodococcus sp. 05-340-2] >gb|OZD73460.1| decaprenyl-phosphate phosphoribosyltransferase [Rhodococcus sp. 05-340-1] >gb|OZE93079.1| decaprenyl-phosphate phosphoribosyltransferase [Rhodococcus sp. 15-2388-1-1a] >gb|OZF34275.1| decaprenyl-phosphate phosphoribosy…	Rhodococcus sp. 15-2388-1-1a	1218	0	244	1	286	1	286	0.23399	1.16803	0.23399	1.16803	Decaprenyl-phosphate phosphoribosyltransferase
AII07038.1	PE	blastp-nr	WP_045197991	WP_045197991:1	MULTISPECIES: decaprenyl-phosphate phosphoribosyltransferase [unclassified Rhodococcus] >gb|AJW41915.1| conserved integral membrane protein [Rhodococcus sp. B7740] >gb|OZC57937.1| decaprenyl-phosphate phosphoribosyltransferase [Rhodococcus sp. 06-470-2] >gb|OZC68275.1| decaprenyl-phosphate phosphoribosyltransferase [Rhodococcus sp. 06-462-5] >gb|OZC69151.1| decaprenyl-phosphate phosphoribosyltran…	Rhodococcus sp. 06-418-5	1221	0	244	1	286	1	286	0.233415	1.16803	0.233415	1.16803	Decaprenyl-phosphate phosphoribosyltransferase
AII07038.1	PE	blastp-nr	WP_045197991	WP_045197991:1	MULTISPECIES: decaprenyl-phosphate phosphoribosyltransferase [unclassified Rhodococcus] >gb|AJW41915.1| conserved integral membrane protein [Rhodococcus sp. B7740] >gb|OZC57937.1| decaprenyl-phosphate phosphoribosyltransferase [Rhodococcus sp. 06-470-2] >gb|OZC68275.1| decaprenyl-phosphate phosphoribosyltransferase [Rhodococcus sp. 06-462-5] >gb|OZC69151.1| decaprenyl-phosphate phosphoribosyltran…	Rhodococcus sp. 06-462-5	1221	0	244	1	286	1	286	0.233415	1.16803	0.233415	1.16803	Decaprenyl-phosphate phosphoribosyltransferase
AII07038.1	PE	blastp-nr	WP_045197991	WP_045197991:1	MULTISPECIES: decaprenyl-phosphate phosphoribosyltransferase [unclassified Rhodococcus] >gb|AJW41915.1| conserved integral membrane protein [Rhodococcus sp. B7740] >gb|OZC57937.1| decaprenyl-phosphate phosphoribosyltransferase [Rhodococcus sp. 06-470-2] >gb|OZC68275.1| decaprenyl-phosphate phosphoribosyltransferase [Rhodococcus sp. 06-462-5] >gb|OZC69151.1| decaprenyl-phosphate phosphoribosyltran…	Rhodococcus sp. 06-469-3-2	1221	0	244	1	286	1	286	0.233415	1.16803	0.233415	1.16803	Decaprenyl-phosphate phosphoribosyltransferase
AII07038.1	PE	blastp-nr	WP_045197991	WP_045197991:1	MULTISPECIES: decaprenyl-phosphate phosphoribosyltransferase [unclassified Rhodococcus] >gb|AJW41915.1| conserved integral membrane protein [Rhodococcus sp. B7740] >gb|OZC57937.1| decaprenyl-phosphate phosphoribosyltransferase [Rhodococcus sp. 06-470-2] >gb|OZC68275.1| decaprenyl-phosphate phosphoribosyltransferase [Rhodococcus sp. 06-462-5] >gb|OZC69151.1| decaprenyl-phosphate phosphoribosyltran…	Rhodococcus sp. 06-470-2	1221	0	244	1	286	1	286	0.233415	1.16803	0.233415	1.16803	Decaprenyl-phosphate phosphoribosyltransferase
AII07038.1	PE	blastp-nr	WP_045197991	WP_045197991:1	MULTISPECIES: decaprenyl-phosphate phosphoribosyltransferase [unclassified Rhodococcus] >gb|AJW41915.1| conserved integral membrane protein [Rhodococcus sp. B7740] >gb|OZC57937.1| decaprenyl-phosphate phosphoribosyltransferase [Rhodococcus sp. 06-470-2] >gb|OZC68275.1| decaprenyl-phosphate phosphoribosyltransferase [Rhodococcus sp. 06-462-5] >gb|OZC69151.1| decaprenyl-phosphate phosphoribosyltran…	Rhodococcus sp. B7740	1221	0	244	1	286	1	286	0.233415	1.16803	0.233415	1.16803	Decaprenyl-phosphate phosphoribosyltransferase
AII07038.1	PE	blastp-nr	WP_045197991	WP_045197991:1	MULTISPECIES: decaprenyl-phosphate phosphoribosyltransferase [unclassified Rhodococcus] >gb|AJW41915.1| conserved integral membrane protein [Rhodococcus sp. B7740] >gb|OZC57937.1| decaprenyl-phosphate phosphoribosyltransferase [Rhodococcus sp. 06-470-2] >gb|OZC68275.1| decaprenyl-phosphate phosphoribosyltransferase [Rhodococcus sp. 06-462-5] >gb|OZC69151.1| decaprenyl-phosphate phosphoribosyltran…	unclassified Rhodococcus	1221	0	244	1	286	1	286	0.233415	1.16803	0.233415	1.16803	Decaprenyl-phosphate phosphoribosyltransferase
AII07038.1	PE	blastp-nr	WP_094681470	WP_094681470:1	decaprenyl-phosphate phosphoribosyltransferase [Rhodococcus sp. 06-235-1A] >gb|OZC94926.1| decaprenyl-phosphate phosphoribosyltransferase [Rhodococcus sp. 06-235-1A]	Rhodococcus sp. 06-235-1A	1222	0	244	1	286	1	286	0.233224	1.16803	0.233224	1.16803
AII07038.1	PE	blastp-nr	WP_088942498	WP_088942498:1	decaprenyl-phosphate phosphoribosyltransferase [Rhodococcus sp. 1168] >gb|ORI25134.1| decaprenyl-phosphate phosphoribosyltransferase [Rhodococcus sp. 1168]	Rhodococcus sp. 1168	1225	0	244	1	286	1	286	0.232653	1.16803	0.232653	1.16803
AII07038.1	PE	blastp-nr	WP_037174808	WP_037174808:1	decaprenyl-phosphate phosphoribosyltransferase [Rhodococcus fascians] >gb|QII04282.1| decaprenyl-phosphate phosphoribosyltransferase [Rhodococcus fascians A25f]	Rhodococcus fascians	1225	0	244	1	286	1	286	0.232653	1.16803	0.232653	1.16803
AII07038.1	PE	blastp-nr	WP_037174808	WP_037174808:1	decaprenyl-phosphate phosphoribosyltransferase [Rhodococcus fascians] >gb|QII04282.1| decaprenyl-phosphate phosphoribosyltransferase [Rhodococcus fascians A25f]	Rhodococcus fascians A25f	1225	0	244	1	286	1	286	0.232653	1.16803	0.232653	1.16803
AII07038.1	PE	blastp-nr	WP_135045385	WP_135045385:1	decaprenyl-phosphate phosphoribosyltransferase [Rhodococcus sp. 1R11] >gb|TFI43243.1| decaprenyl-phosphate phosphoribosyltransferase [Rhodococcus sp. 1R11]	Rhodococcus sp. 1R11	1226	0	244	1	286	1	286	0.232463	1.16803	0.232463	1.16803
AII07038.1	PE	blastp-nr	WP_084348144	WP_084348144:1	decaprenyl-phosphate phosphoribosyltransferase [Rhodococcus sp. 1163] >gb|ORI12938.1| decaprenyl-phosphate phosphoribosyltransferase [Rhodococcus sp. 1163]	Rhodococcus sp. 1163	1228	0	244	1	286	1	286	0.232085	1.16803	0.232085	1.16803
AII07038.1	PE	blastp-nr	WP_032381079	WP_032381079:1	decaprenyl-phosphate phosphoribosyltransferase [Rhodococcus fascians]	Rhodococcus fascians	1229	0	244	1	286	1	286	0.231896	1.16803	0.231896	1.16803
AII11185.1	PE	blastp-nr	WP_159928154	WP_159928154:1	multicopper oxidase family protein [Rhodococcus sp. WAY2] >gb|QHE72973.1| Multicopper oxidase [Rhodococcus sp. WAY2]	Rhodococcus sp. WAY2	2146	0	436	1	516	1	515	0.239981	1.18119	0.239515	1.1789
AII11185.1	PE	blastp-nr	WP_016881519	WP_016881519:1	multicopper oxidase family protein [Rhodococcus sp. DK17]	Rhodococcus sp. DK17	2134	0	442	1	516	1	515	0.241331	1.16516	0.240862	1.1629
AII08632.1	PE	blastp-nr	AHA51157	AHA51157:1	alkane-1-monooxygenase, partial [Rhodococcus fascians]	Rhodococcus fascians	938	0	178	114	322	1	209	0.221748	1.16854	0.221748	1.16854	Alkane-1-monooxygenase
AII08632.1	PE	blastp-nr	AHA51145	AHA51145:1	alkane-1-monooxygenase, partial [Rhodococcus ruber]	Rhodococcus ruber	989	0	178	105	313	2	210	0.210313	1.16854	0.210313	1.16854	Alkane-1-monooxygenase
AII08632.1	PE	blastp-nr	WP_206511912	WP_206511912:1	alkane 1-monooxygenase [Rhodococcus sp. KRD197]	Rhodococcus sp. KRD197	1937	0	348	1	409	1	408	0.210635	1.17241	0.210119	1.16954
AII08632.1	PE	blastp-nr	AIX10143	AIX10143:1	alkane 1-monooxygenase, partial [Rhodococcus ruber]	Rhodococcus ruber	951	0	171	113	313	1	201	0.210305	1.16959	0.210305	1.16959	Alkane 1-monooxygenase
AII08632.1	PE	blastp-nr	AHA51163	AHA51163:1	alkane-1-monooxygenase, partial [Rhodococcus kyotonensis]	Rhodococcus kyotonensis	1009	0	182	113	326	1	214	0.2111	1.17033	0.2111	1.17033	Alkane-1-monooxygenase
AII08632.1	PE	blastp-nr	QIM55911	QIM55911:1	alkane-1-monooxygenase, partial [Rhodococcus sp.]	Rhodococcus sp.	1011	0	181	113	325	1	213	0.209693	1.17127	0.209693	1.17127	Alkane-1-monooxygenase
AII11185.1	PE	blastp-nr	WP_072690407	WP_072690407:1	multicopper oxidase family protein [Rhodococcus marinonascens]	Rhodococcus marinonascens	2050	0	423	1	516	1	515	0.25122	1.21749	0.250732	1.21513
AII07038.1	PE	blastp-nr	WP_094616057	WP_094616057:1	MULTISPECIES: decaprenyl-phosphate phosphoribosyltransferase [unclassified Rhodococcus] >gb|OZC88581.1| decaprenyl-phosphate phosphoribosyltransferase [Rhodococcus sp. 06-412-2C] >gb|OZD02946.1| decaprenyl-phosphate phosphoribosyltransferase [Rhodococcus sp. 06-412-2B]	Rhodococcus sp. 06-412-2B	1211	0	243	1	286	1	286	0.235343	1.17284	0.235343	1.17284
AII07038.1	PE	blastp-nr	WP_094616057	WP_094616057:1	MULTISPECIES: decaprenyl-phosphate phosphoribosyltransferase [unclassified Rhodococcus] >gb|OZC88581.1| decaprenyl-phosphate phosphoribosyltransferase [Rhodococcus sp. 06-412-2C] >gb|OZD02946.1| decaprenyl-phosphate phosphoribosyltransferase [Rhodococcus sp. 06-412-2B]	Rhodococcus sp. 06-412-2C	1211	0	243	1	286	1	286	0.235343	1.17284	0.235343	1.17284
AII07038.1	PE	blastp-nr	WP_094616057	WP_094616057:1	MULTISPECIES: decaprenyl-phosphate phosphoribosyltransferase [unclassified Rhodococcus] >gb|OZC88581.1| decaprenyl-phosphate phosphoribosyltransferase [Rhodococcus sp. 06-412-2C] >gb|OZD02946.1| decaprenyl-phosphate phosphoribosyltransferase [Rhodococcus sp. 06-412-2B]	unclassified Rhodococcus	1211	0	243	1	286	1	286	0.235343	1.17284	0.235343	1.17284
AII07038.1	PE	blastp-nr	WP_032396438	WP_032396438:1	MULTISPECIES: decaprenyl-phosphate phosphoribosyltransferase [Rhodococcus] >gb|OZD79481.1| decaprenyl-phosphate phosphoribosyltransferase [Rhodococcus sp. 05-339-2]	Rhodococcus	1217	0	243	1	286	1	286	0.234182	1.17284	0.234182	1.17284
AII07038.1	PE	blastp-nr	WP_032396438	WP_032396438:1	MULTISPECIES: decaprenyl-phosphate phosphoribosyltransferase [Rhodococcus] >gb|OZD79481.1| decaprenyl-phosphate phosphoribosyltransferase [Rhodococcus sp. 05-339-2]	Rhodococcus sp. 05-339-2	1217	0	243	1	286	1	286	0.234182	1.17284	0.234182	1.17284
AII07038.1	PE	blastp-nr	WP_121871812	WP_121871812:1	MULTISPECIES: decaprenyl-phosphate phosphoribosyltransferase [unclassified Rhodococcus] >gb|MCJ0894475.1| decaprenyl-phosphate phosphoribosyltransferase [Rhodococcus sp. ARC_M5] >gb|MCJ0979168.1| decaprenyl-phosphate phosphoribosyltransferase [Rhodococcus sp. ARC_M12] >gb|RMB78054.1| decaprenyl-phosphate phosphoribosyltransferase [Rhodococcus sp. SBT000017]	Rhodococcus sp. ARC_M12	1217	0	243	1	286	1	286	0.234182	1.17284	0.234182	1.17284
AII07038.1	PE	blastp-nr	WP_121871812	WP_121871812:1	MULTISPECIES: decaprenyl-phosphate phosphoribosyltransferase [unclassified Rhodococcus] >gb|MCJ0894475.1| decaprenyl-phosphate phosphoribosyltransferase [Rhodococcus sp. ARC_M5] >gb|MCJ0979168.1| decaprenyl-phosphate phosphoribosyltransferase [Rhodococcus sp. ARC_M12] >gb|RMB78054.1| decaprenyl-phosphate phosphoribosyltransferase [Rhodococcus sp. SBT000017]	Rhodococcus sp. ARC_M5	1217	0	243	1	286	1	286	0.234182	1.17284	0.234182	1.17284
AII07038.1	PE	blastp-nr	WP_121871812	WP_121871812:1	MULTISPECIES: decaprenyl-phosphate phosphoribosyltransferase [unclassified Rhodococcus] >gb|MCJ0894475.1| decaprenyl-phosphate phosphoribosyltransferase [Rhodococcus sp. ARC_M5] >gb|MCJ0979168.1| decaprenyl-phosphate phosphoribosyltransferase [Rhodococcus sp. ARC_M12] >gb|RMB78054.1| decaprenyl-phosphate phosphoribosyltransferase [Rhodococcus sp. SBT000017]	Rhodococcus sp. SBT000017	1217	0	243	1	286	1	286	0.234182	1.17284	0.234182	1.17284
AII07038.1	PE	blastp-nr	WP_121871812	WP_121871812:1	MULTISPECIES: decaprenyl-phosphate phosphoribosyltransferase [unclassified Rhodococcus] >gb|MCJ0894475.1| decaprenyl-phosphate phosphoribosyltransferase [Rhodococcus sp. ARC_M5] >gb|MCJ0979168.1| decaprenyl-phosphate phosphoribosyltransferase [Rhodococcus sp. ARC_M12] >gb|RMB78054.1| decaprenyl-phosphate phosphoribosyltransferase [Rhodococcus sp. SBT000017]	unclassified Rhodococcus	1217	0	243	1	286	1	286	0.234182	1.17284	0.234182	1.17284
AII07038.1	PE	blastp-nr	WP_032405400	WP_032405400:1	MULTISPECIES: decaprenyl-phosphate phosphoribosyltransferase [Rhodococcus] >gb|OZC49748.1| decaprenyl-phosphate phosphoribosyltransferase [Rhodococcus sp. WWJCD1] >gb|OZE81492.1| decaprenyl-phosphate phosphoribosyltransferase [Rhodococcus sp. 15-649-2-2] >gb|OZF36855.1| decaprenyl-phosphate phosphoribosyltransferase [Rhodococcus sp. 14-2483-1-1] >gb|QIH98731.1| decaprenyl-phosphate phosphoribosyl…	Rhodococcus	1222	0	243	1	286	1	286	0.233224	1.17284	0.233224	1.17284	Decaprenyl-phosphate phosphoribosyltransferase
AII07038.1	PE	blastp-nr	WP_032405400	WP_032405400:1	MULTISPECIES: decaprenyl-phosphate phosphoribosyltransferase [Rhodococcus] >gb|OZC49748.1| decaprenyl-phosphate phosphoribosyltransferase [Rhodococcus sp. WWJCD1] >gb|OZE81492.1| decaprenyl-phosphate phosphoribosyltransferase [Rhodococcus sp. 15-649-2-2] >gb|OZF36855.1| decaprenyl-phosphate phosphoribosyltransferase [Rhodococcus sp. 14-2483-1-1] >gb|QIH98731.1| decaprenyl-phosphate phosphoribosyl…	Rhodococcus fascians A21d2	1222	0	243	1	286	1	286	0.233224	1.17284	0.233224	1.17284	Decaprenyl-phosphate phosphoribosyltransferase
AII07038.1	PE	blastp-nr	WP_032405400	WP_032405400:1	MULTISPECIES: decaprenyl-phosphate phosphoribosyltransferase [Rhodococcus] >gb|OZC49748.1| decaprenyl-phosphate phosphoribosyltransferase [Rhodococcus sp. WWJCD1] >gb|OZE81492.1| decaprenyl-phosphate phosphoribosyltransferase [Rhodococcus sp. 15-649-2-2] >gb|OZF36855.1| decaprenyl-phosphate phosphoribosyltransferase [Rhodococcus sp. 14-2483-1-1] >gb|QIH98731.1| decaprenyl-phosphate phosphoribosyl…	Rhodococcus sp. 14-2483-1-1	1222	0	243	1	286	1	286	0.233224	1.17284	0.233224	1.17284	Decaprenyl-phosphate phosphoribosyltransferase
AII07038.1	PE	blastp-nr	WP_032405400	WP_032405400:1	MULTISPECIES: decaprenyl-phosphate phosphoribosyltransferase [Rhodococcus] >gb|OZC49748.1| decaprenyl-phosphate phosphoribosyltransferase [Rhodococcus sp. WWJCD1] >gb|OZE81492.1| decaprenyl-phosphate phosphoribosyltransferase [Rhodococcus sp. 15-649-2-2] >gb|OZF36855.1| decaprenyl-phosphate phosphoribosyltransferase [Rhodococcus sp. 14-2483-1-1] >gb|QIH98731.1| decaprenyl-phosphate phosphoribosyl…	Rhodococcus sp. 15-649-2-2	1222	0	243	1	286	1	286	0.233224	1.17284	0.233224	1.17284	Decaprenyl-phosphate phosphoribosyltransferase
AII07038.1	PE	blastp-nr	WP_032405400	WP_032405400:1	MULTISPECIES: decaprenyl-phosphate phosphoribosyltransferase [Rhodococcus] >gb|OZC49748.1| decaprenyl-phosphate phosphoribosyltransferase [Rhodococcus sp. WWJCD1] >gb|OZE81492.1| decaprenyl-phosphate phosphoribosyltransferase [Rhodococcus sp. 15-649-2-2] >gb|OZF36855.1| decaprenyl-phosphate phosphoribosyltransferase [Rhodococcus sp. 14-2483-1-1] >gb|QIH98731.1| decaprenyl-phosphate phosphoribosyl…	Rhodococcus sp. WWJCD1	1222	0	243	1	286	1	286	0.233224	1.17284	0.233224	1.17284	Decaprenyl-phosphate phosphoribosyltransferase
AII07038.1	PE	blastp-nr	WP_186627540	WP_186627540:1	decaprenyl-phosphate phosphoribosyltransferase [Rhodococcus sp. BP22]	Rhodococcus sp. BP22	1224	0	243	1	286	1	286	0.232843	1.17284	0.232843	1.17284
AII08809.1	PE	blastp-nr	WP_072691327	WP_072691327:1	multicopper oxidase family protein [Rhodococcus marinonascens]	Rhodococcus marinonascens	2009	0	392	1	494	1	494	0.245396	1.25765	0.245396	1.25765
AII11185.1	PE	blastp-nr	WP_070381078	WP_070381078:1	multicopper oxidase family protein [Rhodococcus sp. WMMA185] >gb|AOW95238.1| copper oxidase [Rhodococcus sp. WMMA185]	Rhodococcus sp. WMMA185	1988	0	410	1	516	1	522	0.259054	1.2561	0.262072	1.27073	Copper oxidase
AII08632.1	PE	blastp-nr	WP_245340189	WP_245340189:1	alkane 1-monooxygenase [Rhodococcus ruber]	Rhodococcus ruber	1805	0	321	28	405	1	378	0.208864	1.17445	0.208864	1.17445
AII08632.1	PE	blastp-nr	WP_240918750	WP_240918750:1	alkane 1-monooxygenase [Rhodococcus sp. 14C212]	Rhodococcus sp. 14C212	1806	0	321	28	405	1	378	0.208749	1.17445	0.208749	1.17445
AII08632.1	PE	blastp-nr	WP_206531383	WP_206531383:1	alkane 1-monooxygenase [Rhodococcus aetherivorans]	Rhodococcus aetherivorans	1809	0	321	28	405	1	378	0.208402	1.17445	0.208402	1.17445
AII08632.1	PE	blastp-nr	WP_221776427	WP_221776427:1	alkane 1-monooxygenase [Rhodococcus aetherivorans]	Rhodococcus aetherivorans	1809	0	321	28	405	1	378	0.208402	1.17445	0.208402	1.17445
AII08632.1	PE	blastp-nr	WP_057479078	WP_057479078:1	alkane 1-monooxygenase [Rhodococcus sp. Leaf278] >gb|KQU47253.1| alkane 1-monooxygenase [Rhodococcus sp. Leaf278]	Rhodococcus sp. Leaf278	1865	0	343	1	405	1	404	0.216622	1.17784	0.216086	1.17493	Alkane 1-monooxygenase
AII08632.1	PE	blastp-nr	OOL30086	OOL30086:1	alkane 1-monooxygenase [Rhodococcus rhodochrous]	Rhodococcus rhodochrous	1914	0	343	1	405	1	404	0.211076	1.17784	0.210554	1.17493
AII08632.1	PE	blastp-nr	QIM55892	QIM55892:1	alkane-1-monooxygenase, partial [Rhodococcus sp.]	Rhodococcus sp.	891	0	171	125	326	1	202	0.225589	1.17544	0.225589	1.17544	Alkane-1-monooxygenase
AII08632.1	PE	blastp-nr	QIM55906	QIM55906:1	alkane-1-monooxygenase, partial [Rhodococcus sp.]	Rhodococcus sp.	897	0	171	123	324	1	202	0.22408	1.17544	0.22408	1.17544	Alkane-1-monooxygenase
AII08809.1	PE	blastp-nr	WP_070377308	WP_070377308:1	multicopper oxidase family protein [Rhodococcus sp. WMMA185] >gb|AOW91622.1| copper oxidase [Rhodococcus sp. WMMA185]	Rhodococcus sp. WMMA185	1804	0	353	1	494	1	494	0.273282	1.3966	0.273282	1.3966	Copper oxidase
AII11185.1	PE	blastp-nr	MBM4523337	MBM4523337:1	multicopper oxidase domain-containing protein [Rhodococcus equi] >gb|MBM4649146.1| multicopper oxidase domain-containing protein [Rhodococcus equi] >gb|MBM4685790.1| multicopper oxidase domain-containing protein [Rhodococcus equi]	Rhodococcus equi	1688	0	341	1	516	1	513	0.305095	1.51026	0.303318	1.50147
AII11185.1	PE	blastp-nr	MBM4586924	MBM4586924:1	multicopper oxidase domain-containing protein [Rhodococcus equi]	Rhodococcus equi	1687	0	342	1	516	1	513	0.305276	1.50585	0.303497	1.49708
AII11185.1	PE	blastp-nr	WP_081121751	WP_081121751:1	multicopper oxidase family protein [Rhodococcus equi] >gb|MBM4728733.1| multicopper oxidase domain-containing protein [Rhodococcus equi] >gb|NKS81583.1| multicopper oxidase domain-containing protein [Rhodococcus equi] >gb|OQQ22497.1| copper oxidase [Rhodococcus equi] >gb|OQQ30868.1| copper oxidase [Rhodococcus equi]	Rhodococcus equi	1685	0	340	1	516	1	513	0.305638	1.51471	0.303858	1.50588
AII11185.1	PE	blastp-nr	NKS01780	NKS01780:1	multicopper oxidase domain-containing protein [Rhodococcus equi]	Rhodococcus equi	1683	0	341	1	516	1	513	0.306001	1.51026	0.304219	1.50147
AII11185.1	PE	blastp-nr	WP_005513501	WP_005513501:1	multicopper oxidase family protein [Rhodococcus equi] >gb|EGD26133.1| copper-resistance protein, CopA family [Rhodococcus hoagii ATCC 33707]	Rhodococcus equi	1682	0	341	1	516	1	513	0.306183	1.51026	0.3044	1.50147	Copper-resistance protein, CopA family
AII11185.1	PE	blastp-nr	WP_005513501	WP_005513501:1	multicopper oxidase family protein [Rhodococcus equi] >gb|EGD26133.1| copper-resistance protein, CopA family [Rhodococcus hoagii ATCC 33707]	Rhodococcus hoagii ATCC 33707	1682	0	341	1	516	1	513	0.306183	1.51026	0.3044	1.50147	Copper-resistance protein, CopA family
AII11185.1	PE	blastp-nr	NKR91482	NKR91482:1	multicopper oxidase domain-containing protein [Rhodococcus equi]	Rhodococcus equi	1682	0	340	1	516	1	513	0.306183	1.51471	0.3044	1.50588
AII11185.1	PE	blastp-nr	WP_084866705	WP_084866705:1	multicopper oxidase family protein [Rhodococcus equi] >gb|ORL78551.1| copper oxidase [Rhodococcus equi]	Rhodococcus equi	1682	0	339	1	516	1	513	0.306183	1.51917	0.3044	1.51032
AII08632.1	PE	blastp-nr	QIM55897	QIM55897:1	alkane-1-monooxygenase, partial [Rhodococcus sp.] >gb|QIM55905.1| alkane-1-monooxygenase, partial [Rhodococcus sp.] >gb|QIM55912.1| alkane-1-monooxygenase, partial [Rhodococcus sp.]	Rhodococcus sp.	886	0	170	125	325	1	201	0.225734	1.17647	0.225734	1.17647	Alkane-1-monooxygenase
AII07038.1	PE	blastp-nr	WP_169652237	WP_169652237:1	decaprenyl-phosphate phosphoribosyltransferase [Rhodococcus sp. 105337] >gb|MBF0662228.1| decaprenyl-phosphate phosphoribosyltransferase [Rhodococcus sp.] >gb|NME79473.1| decaprenyl-phosphate phosphoribosyltransferase [Rhodococcus sp. 105337]	Rhodococcus sp.	1200	0	242	1	286	1	286	0.2375	1.17769	0.2375	1.17769
AII07038.1	PE	blastp-nr	WP_169652237	WP_169652237:1	decaprenyl-phosphate phosphoribosyltransferase [Rhodococcus sp. 105337] >gb|MBF0662228.1| decaprenyl-phosphate phosphoribosyltransferase [Rhodococcus sp.] >gb|NME79473.1| decaprenyl-phosphate phosphoribosyltransferase [Rhodococcus sp. 105337]	Rhodococcus sp. 105337	1200	0	242	1	286	1	286	0.2375	1.17769	0.2375	1.17769
AII07038.1	PE	blastp-nr	WP_068054311	WP_068054311:1	MULTISPECIES: decaprenyl-phosphate phosphoribosyltransferase [unclassified Rhodococcus] >gb|KAA0922978.1| decaprenyl-phosphate phosphoribosyltransferase [Rhodococcus sp. ANT_H53B] >gb|KZE98894.1| phosphoribose diphosphate--decaprenyl-phosphate phosphoribosyltransferase [Rhodococcus sp. EPR-279] >gb|KZE99245.1| phosphoribose diphosphate--decaprenyl-phosphate phosphoribosyltransferase [Rhodococcus …	Rhodococcus sp. 05-2254-4	1206	0	242	1	286	1	286	0.236318	1.17769	0.236318	1.17769	Decaprenyl-phosphate phosphoribosyltransferase
AII07038.1	PE	blastp-nr	WP_068054311	WP_068054311:1	MULTISPECIES: decaprenyl-phosphate phosphoribosyltransferase [unclassified Rhodococcus] >gb|KAA0922978.1| decaprenyl-phosphate phosphoribosyltransferase [Rhodococcus sp. ANT_H53B] >gb|KZE98894.1| phosphoribose diphosphate--decaprenyl-phosphate phosphoribosyltransferase [Rhodococcus sp. EPR-279] >gb|KZE99245.1| phosphoribose diphosphate--decaprenyl-phosphate phosphoribosyltransferase [Rhodococcus …	Rhodococcus sp. 05-2254-6	1206	0	242	1	286	1	286	0.236318	1.17769	0.236318	1.17769	Decaprenyl-phosphate phosphoribosyltransferase
AII07038.1	PE	blastp-nr	WP_068054311	WP_068054311:1	MULTISPECIES: decaprenyl-phosphate phosphoribosyltransferase [unclassified Rhodococcus] >gb|KAA0922978.1| decaprenyl-phosphate phosphoribosyltransferase [Rhodococcus sp. ANT_H53B] >gb|KZE98894.1| phosphoribose diphosphate--decaprenyl-phosphate phosphoribosyltransferase [Rhodococcus sp. EPR-279] >gb|KZE99245.1| phosphoribose diphosphate--decaprenyl-phosphate phosphoribosyltransferase [Rhodococcus …	Rhodococcus sp. ANT_H53B	1206	0	242	1	286	1	286	0.236318	1.17769	0.236318	1.17769	Decaprenyl-phosphate phosphoribosyltransferase
AII07038.1	PE	blastp-nr	WP_068054311	WP_068054311:1	MULTISPECIES: decaprenyl-phosphate phosphoribosyltransferase [unclassified Rhodococcus] >gb|KAA0922978.1| decaprenyl-phosphate phosphoribosyltransferase [Rhodococcus sp. ANT_H53B] >gb|KZE98894.1| phosphoribose diphosphate--decaprenyl-phosphate phosphoribosyltransferase [Rhodococcus sp. EPR-279] >gb|KZE99245.1| phosphoribose diphosphate--decaprenyl-phosphate phosphoribosyltransferase [Rhodococcus …	Rhodococcus sp. EPR-147	1206	0	242	1	286	1	286	0.236318	1.17769	0.236318	1.17769	Decaprenyl-phosphate phosphoribosyltransferase
AII07038.1	PE	blastp-nr	WP_068054311	WP_068054311:1	MULTISPECIES: decaprenyl-phosphate phosphoribosyltransferase [unclassified Rhodococcus] >gb|KAA0922978.1| decaprenyl-phosphate phosphoribosyltransferase [Rhodococcus sp. ANT_H53B] >gb|KZE98894.1| phosphoribose diphosphate--decaprenyl-phosphate phosphoribosyltransferase [Rhodococcus sp. EPR-279] >gb|KZE99245.1| phosphoribose diphosphate--decaprenyl-phosphate phosphoribosyltransferase [Rhodococcus …	Rhodococcus sp. EPR-279	1206	0	242	1	286	1	286	0.236318	1.17769	0.236318	1.17769	Decaprenyl-phosphate phosphoribosyltransferase
AII07038.1	PE	blastp-nr	WP_068054311	WP_068054311:1	MULTISPECIES: decaprenyl-phosphate phosphoribosyltransferase [unclassified Rhodococcus] >gb|KAA0922978.1| decaprenyl-phosphate phosphoribosyltransferase [Rhodococcus sp. ANT_H53B] >gb|KZE98894.1| phosphoribose diphosphate--decaprenyl-phosphate phosphoribosyltransferase [Rhodococcus sp. EPR-279] >gb|KZE99245.1| phosphoribose diphosphate--decaprenyl-phosphate phosphoribosyltransferase [Rhodococcus …	unclassified Rhodococcus	1206	0	242	1	286	1	286	0.236318	1.17769	0.236318	1.17769	Decaprenyl-phosphate phosphoribosyltransferase
AII07038.1	PE	blastp-nr	WP_032371693	WP_032371693:1	decaprenyl-phosphate phosphoribosyltransferase [Rhodococcus fascians]	Rhodococcus fascians	1215	0	242	1	286	1	286	0.234568	1.17769	0.234568	1.17769
AII07038.1	PE	blastp-nr	WP_027494814	WP_027494814:1	MULTISPECIES: decaprenyl-phosphate phosphoribosyltransferase [Rhodococcus] >gb|MBJ7321545.1| decaprenyl-phosphate phosphoribosyltransferase [Rhodococcus sp.] >gb|MSX05954.1| decaprenyl-phosphate phosphoribosyltransferase [Actinomycetia bacterium] >gb|OZD37065.1| decaprenyl-phosphate phosphoribosyltransferase [Rhodococcus sp. 06-1477-1B] >gb|AMY22648.1| Decaprenyl-phosphate phosphoribosyltransfera…	Actinomycetia bacterium	1215	0	242	1	286	1	286	0.234568	1.17769	0.234568	1.17769	Decaprenyl-phosphate phosphoribosyltransferase
AII07038.1	PE	blastp-nr	WP_027494814	WP_027494814:1	MULTISPECIES: decaprenyl-phosphate phosphoribosyltransferase [Rhodococcus] >gb|MBJ7321545.1| decaprenyl-phosphate phosphoribosyltransferase [Rhodococcus sp.] >gb|MSX05954.1| decaprenyl-phosphate phosphoribosyltransferase [Actinomycetia bacterium] >gb|OZD37065.1| decaprenyl-phosphate phosphoribosyltransferase [Rhodococcus sp. 06-1477-1B] >gb|AMY22648.1| Decaprenyl-phosphate phosphoribosyltransfera…	Rhodococcus	1215	0	242	1	286	1	286	0.234568	1.17769	0.234568	1.17769	Decaprenyl-phosphate phosphoribosyltransferase
AII07038.1	PE	blastp-nr	WP_027494814	WP_027494814:1	MULTISPECIES: decaprenyl-phosphate phosphoribosyltransferase [Rhodococcus] >gb|MBJ7321545.1| decaprenyl-phosphate phosphoribosyltransferase [Rhodococcus sp.] >gb|MSX05954.1| decaprenyl-phosphate phosphoribosyltransferase [Actinomycetia bacterium] >gb|OZD37065.1| decaprenyl-phosphate phosphoribosyltransferase [Rhodococcus sp. 06-1477-1B] >gb|AMY22648.1| Decaprenyl-phosphate phosphoribosyltransfera…	Rhodococcus fascians	1215	0	242	1	286	1	286	0.234568	1.17769	0.234568	1.17769	Decaprenyl-phosphate phosphoribosyltransferase
AII07038.1	PE	blastp-nr	WP_027494814	WP_027494814:1	MULTISPECIES: decaprenyl-phosphate phosphoribosyltransferase [Rhodococcus] >gb|MBJ7321545.1| decaprenyl-phosphate phosphoribosyltransferase [Rhodococcus sp.] >gb|MSX05954.1| decaprenyl-phosphate phosphoribosyltransferase [Actinomycetia bacterium] >gb|OZD37065.1| decaprenyl-phosphate phosphoribosyltransferase [Rhodococcus sp. 06-1477-1B] >gb|AMY22648.1| Decaprenyl-phosphate phosphoribosyltransfera…	Rhodococcus fascians D188	1215	0	242	1	286	1	286	0.234568	1.17769	0.234568	1.17769	Decaprenyl-phosphate phosphoribosyltransferase
AII07038.1	PE	blastp-nr	WP_027494814	WP_027494814:1	MULTISPECIES: decaprenyl-phosphate phosphoribosyltransferase [Rhodococcus] >gb|MBJ7321545.1| decaprenyl-phosphate phosphoribosyltransferase [Rhodococcus sp.] >gb|MSX05954.1| decaprenyl-phosphate phosphoribosyltransferase [Actinomycetia bacterium] >gb|OZD37065.1| decaprenyl-phosphate phosphoribosyltransferase [Rhodococcus sp. 06-1477-1B] >gb|AMY22648.1| Decaprenyl-phosphate phosphoribosyltransfera…	Rhodococcus sp.	1215	0	242	1	286	1	286	0.234568	1.17769	0.234568	1.17769	Decaprenyl-phosphate phosphoribosyltransferase
AII07038.1	PE	blastp-nr	WP_027494814	WP_027494814:1	MULTISPECIES: decaprenyl-phosphate phosphoribosyltransferase [Rhodococcus] >gb|MBJ7321545.1| decaprenyl-phosphate phosphoribosyltransferase [Rhodococcus sp.] >gb|MSX05954.1| decaprenyl-phosphate phosphoribosyltransferase [Actinomycetia bacterium] >gb|OZD37065.1| decaprenyl-phosphate phosphoribosyltransferase [Rhodococcus sp. 06-1477-1B] >gb|AMY22648.1| Decaprenyl-phosphate phosphoribosyltransfera…	Rhodococcus sp. 06-1477-1B	1215	0	242	1	286	1	286	0.234568	1.17769	0.234568	1.17769	Decaprenyl-phosphate phosphoribosyltransferase
AII07038.1	PE	blastp-nr	WP_142094893	WP_142094893:1	decaprenyl-phosphate phosphoribosyltransferase [Rhodococcus spelaei] >gb|TQF74809.1| decaprenyl-phosphate phosphoribosyltransferase [Rhodococcus spelaei]	Rhodococcus spelaei	1216	0	242	1	286	1	286	0.234375	1.17769	0.234375	1.17769
AII07038.1	PE	blastp-nr	WP_072806025	WP_072806025:1	decaprenyl-phosphate phosphoribosyltransferase [Rhodococcus yunnanensis]	Rhodococcus yunnanensis	1224	0	242	1	286	1	286	0.232843	1.17769	0.232843	1.17769
AII08632.1	PE	blastp-nr	WP_225222662	WP_225222662:1	alkane 1-monooxygenase [Rhodococcus ruber]	Rhodococcus ruber	1797	0	320	28	405	1	378	0.209794	1.17813	0.209794	1.17813
AII08632.1	PE	blastp-nr	WP_202917643	WP_202917643:1	alkane 1-monooxygenase [Rhodococcus sp. YH1]	Rhodococcus sp. YH1	1808	0	320	28	405	1	378	0.208518	1.17813	0.208518	1.17813
AII08632.1	PE	blastp-nr	WP_206492042	WP_206492042:1	alkane 1-monooxygenase [Rhodococcus sp. KRD162]	Rhodococcus sp. KRD162	1869	0	342	1	405	1	404	0.216158	1.18129	0.215623	1.17836
AII08632.1	PE	blastp-nr	WP_050035908	WP_050035908:1	alkane 1-monooxygenase [Rhodococcus aetherivorans] >gb|AKE91542.1| alkane 1-monooxygenase [Rhodococcus aetherivorans]	Rhodococcus aetherivorans	1908	0	342	1	405	1	404	0.21174	1.18129	0.211216	1.17836
AII08632.1	PE	blastp-nr	WP_043798689	WP_043798689:1	MULTISPECIES: alkane 1-monooxygenase [Rhodococcus] >gb|ETT27339.1| Alkane 1-monooxygenase [Rhodococcus rhodochrous ATCC 21198] >gb|NGP29579.1| alkane 1-monooxygenase [Rhodococcus aetherivorans] >dbj|GES37030.1| alkane-1 monooxygenase [Rhodococcus aetherivorans]	Rhodococcus	1909	0	342	1	405	1	404	0.211629	1.18129	0.211105	1.17836	Alkane-1 monooxygenase
AII08632.1	PE	blastp-nr	WP_043798689	WP_043798689:1	MULTISPECIES: alkane 1-monooxygenase [Rhodococcus] >gb|ETT27339.1| Alkane 1-monooxygenase [Rhodococcus rhodochrous ATCC 21198] >gb|NGP29579.1| alkane 1-monooxygenase [Rhodococcus aetherivorans] >dbj|GES37030.1| alkane-1 monooxygenase [Rhodococcus aetherivorans]	Rhodococcus aetherivorans	1909	0	342	1	405	1	404	0.211629	1.18129	0.211105	1.17836	Alkane-1 monooxygenase
AII08632.1	PE	blastp-nr	WP_043798689	WP_043798689:1	MULTISPECIES: alkane 1-monooxygenase [Rhodococcus] >gb|ETT27339.1| Alkane 1-monooxygenase [Rhodococcus rhodochrous ATCC 21198] >gb|NGP29579.1| alkane 1-monooxygenase [Rhodococcus aetherivorans] >dbj|GES37030.1| alkane-1 monooxygenase [Rhodococcus aetherivorans]	Rhodococcus rhodochrous ATCC 21198	1909	0	342	1	405	1	404	0.211629	1.18129	0.211105	1.17836	Alkane-1 monooxygenase
AII08632.1	PE	blastp-nr	WP_072636265	WP_072636265:1	alkane 1-monooxygenase [Rhodococcus sp. M8] >gb|OLL19035.1| alkane 1-monooxygenase [Rhodococcus sp. M8] >gb|QPG47725.1| fatty acid desaturase [Rhodococcus sp. M8]	Rhodococcus sp. M8	1909	0	342	1	405	1	404	0.211629	1.18129	0.211105	1.17836	Alkane 1-monooxygenase
AII08632.1	PE	blastp-nr	WP_029546044	WP_029546044:1	alkane 1-monooxygenase [Rhodococcus aetherivorans] >gb|ADR72654.1| AlkB [Rhodococcus aetherivorans] >gb|KDE10575.1| alkane 1-monooxygenase [Rhodococcus aetherivorans] >gb|MBC2589373.1| fatty acid desaturase [Rhodococcus aetherivorans]	Rhodococcus aetherivorans	1910	0	342	1	405	1	404	0.211518	1.18129	0.210995	1.17836	AlkB
AII08632.1	PE	blastp-nr	WP_006940284	WP_006940284:1	MULTISPECIES: alkane 1-monooxygenase [Rhodococcus] >gb|QOE77424.1| alkane 1-monooxygenase [Rhodococcus ruber] >gb|ANZ23627.1| alkane 1-monooxygenase [Rhodococcus sp. WB1] >gb|PND48685.1| alkane 1-monooxygenase [Rhodococcus sp. ENV425] >gb|QRI77619.1| alkane 1-monooxygenase [Rhodococcus aetherivorans] >gb|QSE61038.1| alkane 1-monooxygenase [Rhodococcus sp. PSBB066]	Rhodococcus	1913	0	342	1	405	1	404	0.211187	1.18129	0.210664	1.17836	Alkane-1 monooxygenase
AII08632.1	PE	blastp-nr	WP_006940284	WP_006940284:1	MULTISPECIES: alkane 1-monooxygenase [Rhodococcus] >gb|QOE77424.1| alkane 1-monooxygenase [Rhodococcus ruber] >gb|ANZ23627.1| alkane 1-monooxygenase [Rhodococcus sp. WB1] >gb|PND48685.1| alkane 1-monooxygenase [Rhodococcus sp. ENV425] >gb|QRI77619.1| alkane 1-monooxygenase [Rhodococcus aetherivorans] >gb|QSE61038.1| alkane 1-monooxygenase [Rhodococcus sp. PSBB066]	Rhodococcus aetherivorans	1913	0	342	1	405	1	404	0.211187	1.18129	0.210664	1.17836	Alkane-1 monooxygenase
AII08632.1	PE	blastp-nr	WP_006940284	WP_006940284:1	MULTISPECIES: alkane 1-monooxygenase [Rhodococcus] >gb|QOE77424.1| alkane 1-monooxygenase [Rhodococcus ruber] >gb|ANZ23627.1| alkane 1-monooxygenase [Rhodococcus sp. WB1] >gb|PND48685.1| alkane 1-monooxygenase [Rhodococcus sp. ENV425] >gb|QRI77619.1| alkane 1-monooxygenase [Rhodococcus aetherivorans] >gb|QSE61038.1| alkane 1-monooxygenase [Rhodococcus sp. PSBB066]	Rhodococcus ruber	1913	0	342	1	405	1	404	0.211187	1.18129	0.210664	1.17836	Alkane-1 monooxygenase
AII08632.1	PE	blastp-nr	WP_006940284	WP_006940284:1	MULTISPECIES: alkane 1-monooxygenase [Rhodococcus] >gb|QOE77424.1| alkane 1-monooxygenase [Rhodococcus ruber] >gb|ANZ23627.1| alkane 1-monooxygenase [Rhodococcus sp. WB1] >gb|PND48685.1| alkane 1-monooxygenase [Rhodococcus sp. ENV425] >gb|QRI77619.1| alkane 1-monooxygenase [Rhodococcus aetherivorans] >gb|QSE61038.1| alkane 1-monooxygenase [Rhodococcus sp. PSBB066]	Rhodococcus sp. ENV425	1913	0	342	1	405	1	404	0.211187	1.18129	0.210664	1.17836	Alkane-1 monooxygenase
AII08632.1	PE	blastp-nr	WP_006940284	WP_006940284:1	MULTISPECIES: alkane 1-monooxygenase [Rhodococcus] >gb|QOE77424.1| alkane 1-monooxygenase [Rhodococcus ruber] >gb|ANZ23627.1| alkane 1-monooxygenase [Rhodococcus sp. WB1] >gb|PND48685.1| alkane 1-monooxygenase [Rhodococcus sp. ENV425] >gb|QRI77619.1| alkane 1-monooxygenase [Rhodococcus aetherivorans] >gb|QSE61038.1| alkane 1-monooxygenase [Rhodococcus sp. PSBB066]	Rhodococcus sp. PSBB066	1913	0	342	1	405	1	404	0.211187	1.18129	0.210664	1.17836	Alkane-1 monooxygenase
AII08632.1	PE	blastp-nr	WP_006940284	WP_006940284:1	MULTISPECIES: alkane 1-monooxygenase [Rhodococcus] >gb|QOE77424.1| alkane 1-monooxygenase [Rhodococcus ruber] >gb|ANZ23627.1| alkane 1-monooxygenase [Rhodococcus sp. WB1] >gb|PND48685.1| alkane 1-monooxygenase [Rhodococcus sp. ENV425] >gb|QRI77619.1| alkane 1-monooxygenase [Rhodococcus aetherivorans] >gb|QSE61038.1| alkane 1-monooxygenase [Rhodococcus sp. PSBB066]	Rhodococcus sp. WB1	1913	0	342	1	405	1	404	0.211187	1.18129	0.210664	1.17836	Alkane-1 monooxygenase
AII08632.1	PE	blastp-nr	QIM55910	QIM55910:1	alkane-1-monooxygenase, partial [Rhodococcus sp.]	Rhodococcus sp.	880	0	168	126	324	1	199	0.225	1.17857	0.225	1.17857	Alkane-1-monooxygenase
AII08632.1	PE	blastp-nr	AHA51164	AHA51164:1	alkane-1-monooxygenase, partial [Rhodococcus maanshanensis]	Rhodococcus maanshanensis	930	0	168	113	311	1	199	0.212903	1.17857	0.212903	1.17857	Alkane-1-monooxygenase
AYO90679.1	PE	blastp-nr	AHA50091	AHA50091:1	alkane-1-monooxygenase, partial [Rhodococcus erythropolis]	Rhodococcus erythropolis	156	0	28	1	34	170	203	0.211538	1.17857	0.211538	1.17857	Alkane-1-monooxygenase
AII08632.1	PE	blastp-nr	BAV60973	BAV60973:1	alkane hydroxylase, partial [Rhodococcus yunnanensis]	Rhodococcus yunnanensis	845	0	151	158	336	1	179	0.210651	1.17881	0.210651	1.17881	Alkane hydroxylase
AII11185.1	PE	blastp-nr	WP_127918492	WP_127918492:1	multicopper oxidase family protein [Rhodococcus agglutinans] >gb|RVW07171.1| multicopper oxidase family protein [Rhodococcus agglutinans]	Rhodococcus agglutinans	1682	0	338	10	516	11	515	0.300832	1.49704	0.299643	1.49112
AII08632.1	PE	blastp-nr	WP_230556829	WP_230556829:1	alkane 1-monooxygenase [Rhodococcus sp. I2R] >gb|MCC8928733.1| alkane 1-monooxygenase [Rhodococcus sp. I2R]	Rhodococcus sp. I2R	1927	0	345	1	409	1	408	0.211728	1.18261	0.211209	1.17971
AII08632.1	PE	blastp-nr	WP_084734191	WP_084734191:1	alkane 1-monooxygenase [Rhodococcus sp. RD6.2]	Rhodococcus sp. RD6.2	1830	0	328	18	405	44	431	0.211475	1.17988	0.211475	1.17988
AII08632.1	PE	blastp-nr	CRK51436	CRK51436:1	Alkane 1-monooxygenase [Rhodococcus sp. RD6.2]	Rhodococcus sp. RD6.2	1831	0	328	18	405	16	403	0.21136	1.17988	0.21136	1.17988	Alkane 1-monooxygenase
AII08632.1	PE	blastp-nr	QIM55899	QIM55899:1	alkane-1-monooxygenase, partial [Rhodococcus sp.]	Rhodococcus sp.	921	0	166	129	325	1	197	0.212812	1.18072	0.212812	1.18072	Alkane-1-monooxygenase
AII08632.1	PE	blastp-nr	WP_032405487	WP_032405487:1	MULTISPECIES: alkane 1-monooxygenase [Rhodococcus] >gb|OZC41497.1| alkane 1-monooxygenase [Rhodococcus sp. WWJCD1] >gb|OZE85221.1| alkane 1-monooxygenase [Rhodococcus sp. 15-649-2-2] >gb|QIH99537.1| alkane 1-monooxygenase [Rhodococcus fascians A21d2]	Rhodococcus	1857	0	341	1	405	1	404	0.217555	1.18475	0.217017	1.18182	Alkane 1-monooxygenase
AII08632.1	PE	blastp-nr	WP_032405487	WP_032405487:1	MULTISPECIES: alkane 1-monooxygenase [Rhodococcus] >gb|OZC41497.1| alkane 1-monooxygenase [Rhodococcus sp. WWJCD1] >gb|OZE85221.1| alkane 1-monooxygenase [Rhodococcus sp. 15-649-2-2] >gb|QIH99537.1| alkane 1-monooxygenase [Rhodococcus fascians A21d2]	Rhodococcus fascians A21d2	1857	0	341	1	405	1	404	0.217555	1.18475	0.217017	1.18182	Alkane 1-monooxygenase
AII08632.1	PE	blastp-nr	WP_032405487	WP_032405487:1	MULTISPECIES: alkane 1-monooxygenase [Rhodococcus] >gb|OZC41497.1| alkane 1-monooxygenase [Rhodococcus sp. WWJCD1] >gb|OZE85221.1| alkane 1-monooxygenase [Rhodococcus sp. 15-649-2-2] >gb|QIH99537.1| alkane 1-monooxygenase [Rhodococcus fascians A21d2]	Rhodococcus sp. 15-649-2-2	1857	0	341	1	405	1	404	0.217555	1.18475	0.217017	1.18182	Alkane 1-monooxygenase
AII08632.1	PE	blastp-nr	WP_032405487	WP_032405487:1	MULTISPECIES: alkane 1-monooxygenase [Rhodococcus] >gb|OZC41497.1| alkane 1-monooxygenase [Rhodococcus sp. WWJCD1] >gb|OZE85221.1| alkane 1-monooxygenase [Rhodococcus sp. 15-649-2-2] >gb|QIH99537.1| alkane 1-monooxygenase [Rhodococcus fascians A21d2]	Rhodococcus sp. WWJCD1	1857	0	341	1	405	1	404	0.217555	1.18475	0.217017	1.18182	Alkane 1-monooxygenase
AII08632.1	PE	blastp-nr	AHA51147	AHA51147:1	alkane-1-monooxygenase, partial [Rhodococcus aetherivorans]	Rhodococcus aetherivorans	910	0	165	113	308	1	196	0.214286	1.18182	0.214286	1.18182	Alkane-1-monooxygenase
AII08632.1	PE	blastp-nr	WP_054371339	WP_054371339:1	alkane 1-monooxygenase [Rhodococcus rhodochrous] >gb|KOS57783.1| alkane 1-monooxygenase [Rhodococcus rhodochrous KG-21]	Rhodococcus rhodochrous	1898	0	341	1	405	1	404	0.212856	1.18475	0.212329	1.18182	Alkane 1-monooxygenase
AII08632.1	PE	blastp-nr	WP_054371339	WP_054371339:1	alkane 1-monooxygenase [Rhodococcus rhodochrous] >gb|KOS57783.1| alkane 1-monooxygenase [Rhodococcus rhodochrous KG-21]	Rhodococcus rhodochrous KG-21	1898	0	341	1	405	1	404	0.212856	1.18475	0.212329	1.18182	Alkane 1-monooxygenase
AII08632.1	PE	blastp-nr	NGP08930	NGP08930:1	alkane 1-monooxygenase [Rhodococcus sp. 14C212]	Rhodococcus sp. 14C212	1903	0	341	1	405	1	404	0.212296	1.18475	0.211771	1.18182
AII08632.1	PE	blastp-nr	WP_168580111	WP_168580111:1	alkane 1-monooxygenase [Rhodococcus sp. DMU1] >gb|QIX52131.1| alkane 1-monooxygenase [Rhodococcus sp. DMU1]	Rhodococcus sp. DMU1	1907	0	341	1	405	1	404	0.211851	1.18475	0.211327	1.18182
AII08632.1	PE	blastp-nr	NCL77699	NCL77699:1	Alkane 1-monooxygenase [Rhodococcus sp. YH1]	Rhodococcus sp. YH1	1909	0	341	1	405	1	404	0.211629	1.18475	0.211105	1.18182
AII08632.1	PE	blastp-nr	QIM55900	QIM55900:1	alkane-1-monooxygenase, partial [Rhodococcus sp.]	Rhodococcus sp.	890	0	159	138	326	12	200	0.211236	1.18239	0.211236	1.18239	Alkane-1-monooxygenase
AII07038.1	PE	blastp-nr	WP_230555745	WP_230555745:1	decaprenyl-phosphate phosphoribosyltransferase [Rhodococcus sp. I2R] >gb|MCC8927388.1| decaprenyl-phosphate phosphoribosyltransferase [Rhodococcus sp. I2R]	Rhodococcus sp. I2R	1164	0	241	1	286	1	286	0.244845	1.18257	0.244845	1.18257
AII07038.1	PE	blastp-nr	WP_169620780	WP_169620780:1	decaprenyl-phosphate phosphoribosyltransferase [Rhodococcus sp. BL-253-APC-6A1W] >gb|NMD95478.1| decaprenyl-phosphate phosphoribosyltransferase [Rhodococcus sp. BL-253-APC-6A1W]	Rhodococcus sp. BL-253-APC-6A1W	1198	0	241	1	286	1	286	0.237896	1.18257	0.237896	1.18257
AII07038.1	PE	blastp-nr	MBY4010459	MBY4010459:1	decaprenyl-phosphate phosphoribosyltransferase [Rhodococcus fascians] >gb|MBY4023010.1| decaprenyl-phosphate phosphoribosyltransferase [Rhodococcus fascians]	Rhodococcus fascians	1213	0	241	1	286	1	286	0.234955	1.18257	0.234955	1.18257
AII07038.1	PE	blastp-nr	WP_037160477	WP_037160477:1	MULTISPECIES: decaprenyl-phosphate phosphoribosyltransferase [Rhodococcus] >gb|OZF53823.1| decaprenyl-phosphate phosphoribosyltransferase [Rhodococcus sp. 14-2470-1b]	Rhodococcus	1220	0	241	1	286	1	286	0.233607	1.18257	0.233607	1.18257
AII07038.1	PE	blastp-nr	WP_037160477	WP_037160477:1	MULTISPECIES: decaprenyl-phosphate phosphoribosyltransferase [Rhodococcus] >gb|OZF53823.1| decaprenyl-phosphate phosphoribosyltransferase [Rhodococcus sp. 14-2470-1b]	Rhodococcus sp. 14-2470-1b	1220	0	241	1	286	1	286	0.233607	1.18257	0.233607	1.18257
AII07038.1	PE	blastp-nr	WP_019667124	WP_019667124:1	MULTISPECIES: decaprenyl-phosphate phosphoribosyltransferase [Rhodococcus] >gb|OZC49207.1| decaprenyl-phosphate phosphoribosyltransferase [Rhodococcus sp. 06-621-2] >gb|OZC53301.1| decaprenyl-phosphate phosphoribosyltransferase [Rhodococcus sp. RS1C4] >gb|OZC87518.1| decaprenyl-phosphate phosphoribosyltransferase [Rhodococcus sp. 06-418-1B] >gb|OZD12392.1| decaprenyl-phosphate phosphoribosyltrans…	Rhodococcus	1223	0	241	1	286	1	286	0.233034	1.18257	0.233034	1.18257	Decaprenyl-phosphate phosphoribosyltransferase
AII07038.1	PE	blastp-nr	WP_019667124	WP_019667124:1	MULTISPECIES: decaprenyl-phosphate phosphoribosyltransferase [Rhodococcus] >gb|OZC49207.1| decaprenyl-phosphate phosphoribosyltransferase [Rhodococcus sp. 06-621-2] >gb|OZC53301.1| decaprenyl-phosphate phosphoribosyltransferase [Rhodococcus sp. RS1C4] >gb|OZC87518.1| decaprenyl-phosphate phosphoribosyltransferase [Rhodococcus sp. 06-418-1B] >gb|OZD12392.1| decaprenyl-phosphate phosphoribosyltrans…	Rhodococcus sp. 06-156-3C	1223	0	241	1	286	1	286	0.233034	1.18257	0.233034	1.18257	Decaprenyl-phosphate phosphoribosyltransferase
AII07038.1	PE	blastp-nr	WP_019667124	WP_019667124:1	MULTISPECIES: decaprenyl-phosphate phosphoribosyltransferase [Rhodococcus] >gb|OZC49207.1| decaprenyl-phosphate phosphoribosyltransferase [Rhodococcus sp. 06-621-2] >gb|OZC53301.1| decaprenyl-phosphate phosphoribosyltransferase [Rhodococcus sp. RS1C4] >gb|OZC87518.1| decaprenyl-phosphate phosphoribosyltransferase [Rhodococcus sp. 06-418-1B] >gb|OZD12392.1| decaprenyl-phosphate phosphoribosyltrans…	Rhodococcus sp. 06-156-4C	1223	0	241	1	286	1	286	0.233034	1.18257	0.233034	1.18257	Decaprenyl-phosphate phosphoribosyltransferase
AII07038.1	PE	blastp-nr	WP_019667124	WP_019667124:1	MULTISPECIES: decaprenyl-phosphate phosphoribosyltransferase [Rhodococcus] >gb|OZC49207.1| decaprenyl-phosphate phosphoribosyltransferase [Rhodococcus sp. 06-621-2] >gb|OZC53301.1| decaprenyl-phosphate phosphoribosyltransferase [Rhodococcus sp. RS1C4] >gb|OZC87518.1| decaprenyl-phosphate phosphoribosyltransferase [Rhodococcus sp. 06-418-1B] >gb|OZD12392.1| decaprenyl-phosphate phosphoribosyltrans…	Rhodococcus sp. 06-418-1B	1223	0	241	1	286	1	286	0.233034	1.18257	0.233034	1.18257	Decaprenyl-phosphate phosphoribosyltransferase
AII07038.1	PE	blastp-nr	WP_019667124	WP_019667124:1	MULTISPECIES: decaprenyl-phosphate phosphoribosyltransferase [Rhodococcus] >gb|OZC49207.1| decaprenyl-phosphate phosphoribosyltransferase [Rhodococcus sp. 06-621-2] >gb|OZC53301.1| decaprenyl-phosphate phosphoribosyltransferase [Rhodococcus sp. RS1C4] >gb|OZC87518.1| decaprenyl-phosphate phosphoribosyltransferase [Rhodococcus sp. 06-418-1B] >gb|OZD12392.1| decaprenyl-phosphate phosphoribosyltrans…	Rhodococcus sp. 06-621-2	1223	0	241	1	286	1	286	0.233034	1.18257	0.233034	1.18257	Decaprenyl-phosphate phosphoribosyltransferase
AII07038.1	PE	blastp-nr	WP_019667124	WP_019667124:1	MULTISPECIES: decaprenyl-phosphate phosphoribosyltransferase [Rhodococcus] >gb|OZC49207.1| decaprenyl-phosphate phosphoribosyltransferase [Rhodococcus sp. 06-621-2] >gb|OZC53301.1| decaprenyl-phosphate phosphoribosyltransferase [Rhodococcus sp. RS1C4] >gb|OZC87518.1| decaprenyl-phosphate phosphoribosyltransferase [Rhodococcus sp. 06-418-1B] >gb|OZD12392.1| decaprenyl-phosphate phosphoribosyltrans…	Rhodococcus sp. RS1C4	1223	0	241	1	286	1	286	0.233034	1.18257	0.233034	1.18257	Decaprenyl-phosphate phosphoribosyltransferase
AII07038.1	PE	blastp-nr	WP_094655156	WP_094655156:1	decaprenyl-phosphate phosphoribosyltransferase [Rhodococcus sp. 14-2470-1a] >gb|OZF49129.1| decaprenyl-phosphate phosphoribosyltransferase [Rhodococcus sp. 14-2470-1a]	Rhodococcus sp. 14-2470-1a	1223	0	241	1	286	1	286	0.233034	1.18257	0.233034	1.18257
AII08632.1	PE	blastp-nr	WP_137874384	WP_137874384:1	alkane 1-monooxygenase [Rhodococcus sp. Q]	Rhodococcus sp. Q	1829	0	327	18	405	16	403	0.211591	1.18349	0.211591	1.18349
AII08632.1	PE	blastp-nr	QIM55895	QIM55895:1	alkane-1-monooxygenase, partial [Rhodococcus sp.] >gb|QIM55907.1| alkane-1-monooxygenase, partial [Rhodococcus sp.]	Rhodococcus sp.	886	0	158	138	325	12	199	0.211061	1.18354	0.211061	1.18354	Alkane-1-monooxygenase
AII08632.1	PE	blastp-nr	QIM55903	QIM55903:1	alkane-1-monooxygenase, partial [Rhodococcus sp.]	Rhodococcus sp.	887	0	158	138	325	12	199	0.210823	1.18354	0.210823	1.18354	Alkane-1-monooxygenase
AII08632.1	PE	blastp-nr	SDD88933	SDD88933:1	alkane 1-monooxygenase [Rhodococcus tukisamuensis]	Rhodococcus tukisamuensis	1859	0	332	12	405	10	403	0.211404	1.18373	0.211404	1.18373	Alkane 1-monooxygenase
AII08632.1	PE	blastp-nr	WP_072843613	WP_072843613:1	alkane 1-monooxygenase [Rhodococcus tukisamuensis]	Rhodococcus tukisamuensis	1859	0	332	12	405	8	401	0.211404	1.18373	0.211404	1.18373
AII08632.1	PE	blastp-nr	ACI04540	ACI04540:1	putative alkane hydroxylase, partial [Rhodococcus sp. P14]	Rhodococcus sp. P14	857	0	152	157	337	1	181	0.210035	1.18421	0.210035	1.18421	Putative alkane hydroxylase
AII10609.1	PE	blastp-nr	WP_202025914	WP_202025914:1	DUF475 domain-containing protein [Rhodococcus sp. MS16]	Rhodococcus sp. MS16	1213	0	292	17	361	1	347	0.283594	1.17808	0.285243	1.18493
AII08632.1	PE	blastp-nr	WP_094737361	WP_094737361:1	alkane 1-monooxygenase [Rhodococcus sp. 14-2483-1-1] >gb|OZF39852.1| alkane 1-monooxygenase [Rhodococcus sp. 14-2483-1-1]	Rhodococcus sp. 14-2483-1-1	1854	0	340	1	405	1	404	0.217907	1.18824	0.217368	1.18529
AII08632.1	PE	blastp-nr	WP_010593515	WP_010593515:1	MULTISPECIES: alkane 1-monooxygenase [Rhodococcus] >gb|ATQ29416.1| alkane 1-monooxygenase [Rhodococcus ruber] >gb|AWH00812.1| alkane 1-monooxygenase [Rhodococcus ruber] >gb|MBD8053639.1| alkane 1-monooxygenase [Rhodococcus ruber] >gb|MCF8785586.1| fatty acid desaturase [Rhodococcus ruber] >gb|RQM31800.1| alkane 1-monooxygenase [Rhodococcus ruber]	Rhodococcus	1891	0	340	1	405	1	404	0.213644	1.18824	0.213115	1.18529
AII08632.1	PE	blastp-nr	WP_010593515	WP_010593515:1	MULTISPECIES: alkane 1-monooxygenase [Rhodococcus] >gb|ATQ29416.1| alkane 1-monooxygenase [Rhodococcus ruber] >gb|AWH00812.1| alkane 1-monooxygenase [Rhodococcus ruber] >gb|MBD8053639.1| alkane 1-monooxygenase [Rhodococcus ruber] >gb|MCF8785586.1| fatty acid desaturase [Rhodococcus ruber] >gb|RQM31800.1| alkane 1-monooxygenase [Rhodococcus ruber]	Rhodococcus ruber	1891	0	340	1	405	1	404	0.213644	1.18824	0.213115	1.18529
AII08632.1	PE	blastp-nr	WP_094640751	WP_094640751:1	MULTISPECIES: alkane 1-monooxygenase [unclassified Rhodococcus] >gb|OZE34182.1| alkane 1-monooxygenase [Rhodococcus sp. 05-2254-4] >gb|OZE51380.1| alkane 1-monooxygenase [Rhodococcus sp. 05-2254-3] >gb|OZE53030.1| alkane 1-monooxygenase [Rhodococcus sp. 05-2254-2]	Rhodococcus sp. 05-2254-2	1893	0	340	1	405	1	404	0.213418	1.18824	0.21289	1.18529
AII08632.1	PE	blastp-nr	WP_094640751	WP_094640751:1	MULTISPECIES: alkane 1-monooxygenase [unclassified Rhodococcus] >gb|OZE34182.1| alkane 1-monooxygenase [Rhodococcus sp. 05-2254-4] >gb|OZE51380.1| alkane 1-monooxygenase [Rhodococcus sp. 05-2254-3] >gb|OZE53030.1| alkane 1-monooxygenase [Rhodococcus sp. 05-2254-2]	Rhodococcus sp. 05-2254-3	1893	0	340	1	405	1	404	0.213418	1.18824	0.21289	1.18529
AII08632.1	PE	blastp-nr	WP_094640751	WP_094640751:1	MULTISPECIES: alkane 1-monooxygenase [unclassified Rhodococcus] >gb|OZE34182.1| alkane 1-monooxygenase [Rhodococcus sp. 05-2254-4] >gb|OZE51380.1| alkane 1-monooxygenase [Rhodococcus sp. 05-2254-3] >gb|OZE53030.1| alkane 1-monooxygenase [Rhodococcus sp. 05-2254-2]	Rhodococcus sp. 05-2254-4	1893	0	340	1	405	1	404	0.213418	1.18824	0.21289	1.18529
AII08632.1	PE	blastp-nr	WP_094640751	WP_094640751:1	MULTISPECIES: alkane 1-monooxygenase [unclassified Rhodococcus] >gb|OZE34182.1| alkane 1-monooxygenase [Rhodococcus sp. 05-2254-4] >gb|OZE51380.1| alkane 1-monooxygenase [Rhodococcus sp. 05-2254-3] >gb|OZE53030.1| alkane 1-monooxygenase [Rhodococcus sp. 05-2254-2]	unclassified Rhodococcus	1893	0	340	1	405	1	404	0.213418	1.18824	0.21289	1.18529
AII07038.1	PE	blastp-nr	OLT36771	OLT36771:1	phosphoribose diphosphate--decaprenyl-phosphate phosphoribosyltransferase [Rhodococcus sp. CUA-806]	Rhodococcus sp. CUA-806	1158	0	240	1	286	1	286	0.246114	1.1875	0.246114	1.1875	Phosphoribose diphosphate--decaprenyl-phosphate phosphoribosyltransferase
AII07038.1	PE	blastp-nr	WP_206508909	WP_206508909:1	decaprenyl-phosphate phosphoribosyltransferase [Rhodococcus sp. KRD197]	Rhodococcus sp. KRD197	1159	0	240	1	286	1	286	0.245902	1.1875	0.245902	1.1875
AII07038.1	PE	blastp-nr	WP_068430006	WP_068430006:1	MULTISPECIES: decaprenyl-phosphate phosphoribosyltransferase [Rhodococcus] >gb|MBY6410611.1| decaprenyl-phosphate phosphoribosyltransferase [Rhodococcus sp. BP-320] >gb|MBY6415564.1| decaprenyl-phosphate phosphoribosyltransferase [Rhodococcus sp. BP-321] >gb|MBY6424395.1| decaprenyl-phosphate phosphoribosyltransferase [Rhodococcus sp. BP-324] >gb|MBY6425167.1| decaprenyl-phosphate phosphoribosylt…	Rhodococcus	1209	0	240	1	286	1	286	0.235732	1.1875	0.235732	1.1875	Phosphoribose diphosphate--decaprenyl-phosphate phosphoribosyltransferase
AII07038.1	PE	blastp-nr	WP_068430006	WP_068430006:1	MULTISPECIES: decaprenyl-phosphate phosphoribosyltransferase [Rhodococcus] >gb|MBY6410611.1| decaprenyl-phosphate phosphoribosyltransferase [Rhodococcus sp. BP-320] >gb|MBY6415564.1| decaprenyl-phosphate phosphoribosyltransferase [Rhodococcus sp. BP-321] >gb|MBY6424395.1| decaprenyl-phosphate phosphoribosyltransferase [Rhodococcus sp. BP-324] >gb|MBY6425167.1| decaprenyl-phosphate phosphoribosylt…	Rhodococcus sp. BP-320	1209	0	240	1	286	1	286	0.235732	1.1875	0.235732	1.1875	Phosphoribose diphosphate--decaprenyl-phosphate phosphoribosyltransferase
AII07038.1	PE	blastp-nr	WP_068430006	WP_068430006:1	MULTISPECIES: decaprenyl-phosphate phosphoribosyltransferase [Rhodococcus] >gb|MBY6410611.1| decaprenyl-phosphate phosphoribosyltransferase [Rhodococcus sp. BP-320] >gb|MBY6415564.1| decaprenyl-phosphate phosphoribosyltransferase [Rhodococcus sp. BP-321] >gb|MBY6424395.1| decaprenyl-phosphate phosphoribosyltransferase [Rhodococcus sp. BP-324] >gb|MBY6425167.1| decaprenyl-phosphate phosphoribosylt…	Rhodococcus sp. BP-321	1209	0	240	1	286	1	286	0.235732	1.1875	0.235732	1.1875	Phosphoribose diphosphate--decaprenyl-phosphate phosphoribosyltransferase
AII07038.1	PE	blastp-nr	WP_068430006	WP_068430006:1	MULTISPECIES: decaprenyl-phosphate phosphoribosyltransferase [Rhodococcus] >gb|MBY6410611.1| decaprenyl-phosphate phosphoribosyltransferase [Rhodococcus sp. BP-320] >gb|MBY6415564.1| decaprenyl-phosphate phosphoribosyltransferase [Rhodococcus sp. BP-321] >gb|MBY6424395.1| decaprenyl-phosphate phosphoribosyltransferase [Rhodococcus sp. BP-324] >gb|MBY6425167.1| decaprenyl-phosphate phosphoribosylt…	Rhodococcus sp. BP-322	1209	0	240	1	286	1	286	0.235732	1.1875	0.235732	1.1875	Phosphoribose diphosphate--decaprenyl-phosphate phosphoribosyltransferase
AII07038.1	PE	blastp-nr	WP_068430006	WP_068430006:1	MULTISPECIES: decaprenyl-phosphate phosphoribosyltransferase [Rhodococcus] >gb|MBY6410611.1| decaprenyl-phosphate phosphoribosyltransferase [Rhodococcus sp. BP-320] >gb|MBY6415564.1| decaprenyl-phosphate phosphoribosyltransferase [Rhodococcus sp. BP-321] >gb|MBY6424395.1| decaprenyl-phosphate phosphoribosyltransferase [Rhodococcus sp. BP-324] >gb|MBY6425167.1| decaprenyl-phosphate phosphoribosylt…	Rhodococcus sp. BP-323	1209	0	240	1	286	1	286	0.235732	1.1875	0.235732	1.1875	Phosphoribose diphosphate--decaprenyl-phosphate phosphoribosyltransferase
AII07038.1	PE	blastp-nr	WP_068430006	WP_068430006:1	MULTISPECIES: decaprenyl-phosphate phosphoribosyltransferase [Rhodococcus] >gb|MBY6410611.1| decaprenyl-phosphate phosphoribosyltransferase [Rhodococcus sp. BP-320] >gb|MBY6415564.1| decaprenyl-phosphate phosphoribosyltransferase [Rhodococcus sp. BP-321] >gb|MBY6424395.1| decaprenyl-phosphate phosphoribosyltransferase [Rhodococcus sp. BP-324] >gb|MBY6425167.1| decaprenyl-phosphate phosphoribosylt…	Rhodococcus sp. BP-324	1209	0	240	1	286	1	286	0.235732	1.1875	0.235732	1.1875	Phosphoribose diphosphate--decaprenyl-phosphate phosphoribosyltransferase
AII07038.1	PE	blastp-nr	WP_136170468	WP_136170468:1	MULTISPECIES: decaprenyl-phosphate phosphoribosyltransferase [unclassified Rhodococcus] >gb|QCB49589.1| decaprenyl-phosphate phosphoribosyltransferase [Rhodococcus sp. PAMC28705] >gb|QCB58722.1| decaprenyl-phosphate phosphoribosyltransferase [Rhodococcus sp. PAMC28707]	Rhodococcus sp. PAMC28705	1213	0	240	1	286	1	286	0.234955	1.1875	0.234955	1.1875
AII07038.1	PE	blastp-nr	WP_136170468	WP_136170468:1	MULTISPECIES: decaprenyl-phosphate phosphoribosyltransferase [unclassified Rhodococcus] >gb|QCB49589.1| decaprenyl-phosphate phosphoribosyltransferase [Rhodococcus sp. PAMC28705] >gb|QCB58722.1| decaprenyl-phosphate phosphoribosyltransferase [Rhodococcus sp. PAMC28707]	Rhodococcus sp. PAMC28707	1213	0	240	1	286	1	286	0.234955	1.1875	0.234955	1.1875
AII07038.1	PE	blastp-nr	WP_136170468	WP_136170468:1	MULTISPECIES: decaprenyl-phosphate phosphoribosyltransferase [unclassified Rhodococcus] >gb|QCB49589.1| decaprenyl-phosphate phosphoribosyltransferase [Rhodococcus sp. PAMC28705] >gb|QCB58722.1| decaprenyl-phosphate phosphoribosyltransferase [Rhodococcus sp. PAMC28707]	unclassified Rhodococcus	1213	0	240	1	286	1	286	0.234955	1.1875	0.234955	1.1875
AII07038.1	PE	blastp-nr	WP_037112557	WP_037112557:1	MULTISPECIES: decaprenyl-phosphate phosphoribosyltransferase [Rhodococcus] >gb|OZF01671.1| decaprenyl-phosphate phosphoribosyltransferase [Rhodococcus sp. 15-1189-1-1a] >gb|OZF15865.1| decaprenyl-phosphate phosphoribosyltransferase [Rhodococcus sp. 14-2686-1-2]	Rhodococcus	1220	0	240	1	286	1	286	0.233607	1.1875	0.233607	1.1875	Decaprenyl-phosphate phosphoribosyltransferase
AII07038.1	PE	blastp-nr	WP_037112557	WP_037112557:1	MULTISPECIES: decaprenyl-phosphate phosphoribosyltransferase [Rhodococcus] >gb|OZF01671.1| decaprenyl-phosphate phosphoribosyltransferase [Rhodococcus sp. 15-1189-1-1a] >gb|OZF15865.1| decaprenyl-phosphate phosphoribosyltransferase [Rhodococcus sp. 14-2686-1-2]	Rhodococcus sp. 14-2686-1-2	1220	0	240	1	286	1	286	0.233607	1.1875	0.233607	1.1875	Decaprenyl-phosphate phosphoribosyltransferase
AII07038.1	PE	blastp-nr	WP_037112557	WP_037112557:1	MULTISPECIES: decaprenyl-phosphate phosphoribosyltransferase [Rhodococcus] >gb|OZF01671.1| decaprenyl-phosphate phosphoribosyltransferase [Rhodococcus sp. 15-1189-1-1a] >gb|OZF15865.1| decaprenyl-phosphate phosphoribosyltransferase [Rhodococcus sp. 14-2686-1-2]	Rhodococcus sp. 15-1189-1-1a	1220	0	240	1	286	1	286	0.233607	1.1875	0.233607	1.1875	Decaprenyl-phosphate phosphoribosyltransferase
AII08632.1	PE	blastp-nr	ACX30755	ACX30755:1	AlkB7 [Rhodococcus ruber]	Rhodococcus ruber	1895	0	341	1	407	1	406	0.214248	1.19062	0.21372	1.18768	AlkB7
AII08632.1	PE	blastp-nr	WP_003939210	WP_003939210:1	alkane 1-monooxygenase [Rhodococcus ruber] >gb|EME51490.1| alkane 1-monooxygenase [Rhodococcus ruber BKS 20-38]	Rhodococcus ruber	1896	0	341	1	407	1	406	0.214135	1.19062	0.213608	1.18768	Alkane 1-monooxygenase
AII08632.1	PE	blastp-nr	WP_003939210	WP_003939210:1	alkane 1-monooxygenase [Rhodococcus ruber] >gb|EME51490.1| alkane 1-monooxygenase [Rhodococcus ruber BKS 20-38]	Rhodococcus ruber BKS 20-38	1896	0	341	1	407	1	406	0.214135	1.19062	0.213608	1.18768	Alkane 1-monooxygenase
AII08632.1	PE	blastp-nr	WP_048773169	WP_048773169:1	MULTISPECIES: alkane 1-monooxygenase [Rhodococcus] >gb|RIK03136.1| alkane 1-monooxygenase [Acidobacteria bacterium] >gb|UIR35276.1| fatty acid desaturase [Rhodococcus sp. DMF-1]	Acidobacteria bacterium	1898	0	341	1	407	1	406	0.213909	1.19062	0.213383	1.18768
AII08632.1	PE	blastp-nr	WP_048773169	WP_048773169:1	MULTISPECIES: alkane 1-monooxygenase [Rhodococcus] >gb|RIK03136.1| alkane 1-monooxygenase [Acidobacteria bacterium] >gb|UIR35276.1| fatty acid desaturase [Rhodococcus sp. DMF-1]	Rhodococcus	1898	0	341	1	407	1	406	0.213909	1.19062	0.213383	1.18768
AII08632.1	PE	blastp-nr	WP_048773169	WP_048773169:1	MULTISPECIES: alkane 1-monooxygenase [Rhodococcus] >gb|RIK03136.1| alkane 1-monooxygenase [Acidobacteria bacterium] >gb|UIR35276.1| fatty acid desaturase [Rhodococcus sp. DMF-1]	Rhodococcus sp. DMF-1	1898	0	341	1	407	1	406	0.213909	1.19062	0.213383	1.18768
AII08632.1	PE	blastp-nr	WP_140188922	WP_140188922:1	alkane 1-monooxygenase [Rhodococcus ruber] >gb|MBP2213368.1| alkane 1-monooxygenase [Rhodococcus ruber] >gb|QDC16220.1| alkane 1-monooxygenase [Rhodococcus ruber]	Rhodococcus ruber	1898	0	341	1	407	1	406	0.213909	1.19062	0.213383	1.18768
AII08632.1	PE	blastp-nr	WP_102031622	WP_102031622:1	alkane 1-monooxygenase [Rhodococcus ruber] >gb|AUM18432.1| alkane 1-monooxygenase [Rhodococcus ruber]	Rhodococcus ruber	1899	0	341	1	407	1	406	0.213797	1.19062	0.21327	1.18768
AII08632.1	PE	blastp-nr	WP_017682157	WP_017682157:1	alkane 1-monooxygenase [Rhodococcus ruber] >gb|KXF85953.1| alkane 1-monooxygenase [Rhodococcus ruber Chol-4]	Rhodococcus ruber	1899	0	341	1	407	1	406	0.213797	1.19062	0.21327	1.18768
AII08632.1	PE	blastp-nr	WP_017682157	WP_017682157:1	alkane 1-monooxygenase [Rhodococcus ruber] >gb|KXF85953.1| alkane 1-monooxygenase [Rhodococcus ruber Chol-4]	Rhodococcus ruber Chol-4	1899	0	341	1	407	1	406	0.213797	1.19062	0.21327	1.18768
AII08632.1	PE	blastp-nr	WP_121872723	WP_121872723:1	alkane 1-monooxygenase [Rhodococcus sp. SBT000017] >gb|RMB79052.1| alkane 1-monooxygenase [Rhodococcus sp. SBT000017]	Rhodococcus sp. SBT000017	1852	0	339	1	405	1	404	0.218143	1.19174	0.217603	1.18879
AII08632.1	PE	blastp-nr	WP_119700082	WP_119700082:1	alkane 1-monooxygenase [Rhodococcus ruber] >gb|AXY54091.1| alkane 1-monooxygenase [Rhodococcus ruber] >gb|UQB72201.1| alkane 1-monooxygenase [Rhodococcus ruber]	Rhodococcus ruber	1884	0	339	1	405	1	404	0.214437	1.19174	0.213907	1.18879
AII08632.1	PE	blastp-nr	WP_203011131	WP_203011131:1	alkane 1-monooxygenase [Rhodococcus ruber] >gb|QRE82849.1| alkane 1-monooxygenase [Rhodococcus ruber]	Rhodococcus ruber	1887	0	339	1	405	1	404	0.214096	1.19174	0.213567	1.18879
AII08632.1	PE	blastp-nr	WP_094670353	WP_094670353:1	alkane 1-monooxygenase [Rhodococcus sp. 05-2254-6] >gb|OZE25208.1| alkane 1-monooxygenase [Rhodococcus sp. 05-2254-6]	Rhodococcus sp. 05-2254-6	1888	0	339	1	405	1	404	0.213983	1.19174	0.213453	1.18879
AII08632.1	PE	blastp-nr	WP_068055098	WP_068055098:1	MULTISPECIES: alkane 1-monooxygenase [unclassified Rhodococcus] >gb|KZE98560.1| alkane 1-monooxygenase [Rhodococcus sp. EPR-147] >gb|KZF07090.1| alkane 1-monooxygenase [Rhodococcus sp. EPR-279]	Rhodococcus sp. EPR-147	1891	0	339	1	405	1	404	0.213644	1.19174	0.213115	1.18879
AII08632.1	PE	blastp-nr	WP_068055098	WP_068055098:1	MULTISPECIES: alkane 1-monooxygenase [unclassified Rhodococcus] >gb|KZE98560.1| alkane 1-monooxygenase [Rhodococcus sp. EPR-147] >gb|KZF07090.1| alkane 1-monooxygenase [Rhodococcus sp. EPR-279]	Rhodococcus sp. EPR-279	1891	0	339	1	405	1	404	0.213644	1.19174	0.213115	1.18879
AII08632.1	PE	blastp-nr	WP_068055098	WP_068055098:1	MULTISPECIES: alkane 1-monooxygenase [unclassified Rhodococcus] >gb|KZE98560.1| alkane 1-monooxygenase [Rhodococcus sp. EPR-147] >gb|KZF07090.1| alkane 1-monooxygenase [Rhodococcus sp. EPR-279]	unclassified Rhodococcus	1891	0	339	1	405	1	404	0.213644	1.19174	0.213115	1.18879
AII08632.1	PE	blastp-nr	WP_094687139	WP_094687139:1	MULTISPECIES: alkane 1-monooxygenase [unclassified Rhodococcus] >gb|KAA0923543.1| alkane 1-monooxygenase [Rhodococcus sp. ANT_H53B] >gb|OZF51523.1| alkane 1-monooxygenase [Rhodococcus sp. 14-1411-2a]	Rhodococcus sp. 14-1411-2a	1892	0	339	1	405	1	404	0.213531	1.19174	0.213002	1.18879
AII08632.1	PE	blastp-nr	WP_094687139	WP_094687139:1	MULTISPECIES: alkane 1-monooxygenase [unclassified Rhodococcus] >gb|KAA0923543.1| alkane 1-monooxygenase [Rhodococcus sp. ANT_H53B] >gb|OZF51523.1| alkane 1-monooxygenase [Rhodococcus sp. 14-1411-2a]	Rhodococcus sp. ANT_H53B	1892	0	339	1	405	1	404	0.213531	1.19174	0.213002	1.18879
AII08632.1	PE	blastp-nr	WP_094687139	WP_094687139:1	MULTISPECIES: alkane 1-monooxygenase [unclassified Rhodococcus] >gb|KAA0923543.1| alkane 1-monooxygenase [Rhodococcus sp. ANT_H53B] >gb|OZF51523.1| alkane 1-monooxygenase [Rhodococcus sp. 14-1411-2a]	unclassified Rhodococcus	1892	0	339	1	405	1	404	0.213531	1.19174	0.213002	1.18879
AII08632.1	PE	blastp-nr	WP_094633394	WP_094633394:1	MULTISPECIES: alkane 1-monooxygenase [unclassified Rhodococcus] >gb|OZD69829.1| alkane 1-monooxygenase [Rhodococcus sp. 05-340-2] >gb|OZD78532.1| alkane 1-monooxygenase [Rhodococcus sp. 05-340-1]	Rhodococcus sp. 05-340-1	1896	0	339	1	405	1	404	0.21308	1.19174	0.212553	1.18879
AII08632.1	PE	blastp-nr	WP_094633394	WP_094633394:1	MULTISPECIES: alkane 1-monooxygenase [unclassified Rhodococcus] >gb|OZD69829.1| alkane 1-monooxygenase [Rhodococcus sp. 05-340-2] >gb|OZD78532.1| alkane 1-monooxygenase [Rhodococcus sp. 05-340-1]	Rhodococcus sp. 05-340-2	1896	0	339	1	405	1	404	0.21308	1.19174	0.212553	1.18879
AII08632.1	PE	blastp-nr	WP_094633394	WP_094633394:1	MULTISPECIES: alkane 1-monooxygenase [unclassified Rhodococcus] >gb|OZD69829.1| alkane 1-monooxygenase [Rhodococcus sp. 05-340-2] >gb|OZD78532.1| alkane 1-monooxygenase [Rhodococcus sp. 05-340-1]	unclassified Rhodococcus	1896	0	339	1	405	1	404	0.21308	1.19174	0.212553	1.18879
AII08632.1	PE	blastp-nr	WP_037175721	WP_037175721:1	alkane 1-monooxygenase [Rhodococcus sp. UNC363MFTsu5.1]	Rhodococcus sp. UNC363MFTsu5.1	1863	0	333	12	408	8	404	0.21256	1.18919	0.21256	1.18919
AII08632.1	PE	blastp-nr	WP_077043571	WP_077043571:1	alkane 1-monooxygenase [Rhodococcus sp. MTM3W5.2] >gb|AQA20777.1| fatty acid desaturase family protein [Rhodococcus sp. MTM3W5.2]	Rhodococcus sp. MTM3W5.2	1863	0	333	12	408	8	404	0.21256	1.18919	0.21256	1.18919	Fatty acid desaturase family protein
AII08632.1	PE	blastp-nr	BAV60964	BAV60964:1	alkane hydroxylase, partial [Rhodococcus equi]	Rhodococcus equi	727	0	132	172	329	1	158	0.215956	1.18939	0.215956	1.18939	Alkane hydroxylase
AII08632.1	PE	blastp-nr	ACZ17532	ACZ17532:1	putative alkane 1-monooxygenase, partial [Rhodococcus equi] >gb|ACZ17533.1| putative alkane 1-monooxygenase, partial [Rhodococcus equi]	Rhodococcus equi	721	0	131	173	329	2	158	0.216366	1.19084	0.216366	1.19084	Putative alkane 1-monooxygenase
AII08632.1	PE	blastp-nr	WP_037173439	WP_037173439:1	alkane 1-monooxygenase [Rhodococcus fascians] >gb|QII07998.1| alkane 1-monooxygenase [Rhodococcus fascians A25f]	Rhodococcus fascians	1798	0	340	1	407	1	406	0.225806	1.19412	0.22525	1.19118
AII08632.1	PE	blastp-nr	WP_037173439	WP_037173439:1	alkane 1-monooxygenase [Rhodococcus fascians] >gb|QII07998.1| alkane 1-monooxygenase [Rhodococcus fascians A25f]	Rhodococcus fascians A25f	1798	0	340	1	407	1	406	0.225806	1.19412	0.22525	1.19118
AII08632.1	PE	blastp-nr	WP_032376159	WP_032376159:1	alkane 1-monooxygenase [Rhodococcus fascians]	Rhodococcus fascians	1834	0	340	1	407	1	406	0.221374	1.19412	0.220829	1.19118
AII08632.1	PE	blastp-nr	MBY4383380	MBY4383380:1	alkane 1-monooxygenase [Rhodococcus fascians] >gb|MBY4398055.1| alkane 1-monooxygenase [Rhodococcus fascians] >gb|MBY4408000.1| alkane 1-monooxygenase [Rhodococcus fascians] >gb|MBY4422828.1| alkane 1-monooxygenase [Rhodococcus fascians] >gb|MBY4462380.1| alkane 1-monooxygenase [Rhodococcus fascians]	Rhodococcus fascians	1836	0	340	1	407	1	406	0.221133	1.19412	0.220588	1.19118
AII08632.1	PE	blastp-nr	WP_040274934	WP_040274934:1	alkane 1-monooxygenase [Rhodococcus ruber] >gb|MCD2129258.1| fatty acid desaturase [Rhodococcus ruber] >emb|CDZ91743.1| Alkane 1-monooxygenase [Rhodococcus ruber]	Rhodococcus ruber	1897	0	340	1	407	1	406	0.214022	1.19412	0.213495	1.19118	Alkane 1-monooxygenase
AII08632.1	PE	blastp-nr	AML79720	AML79720:1	alkane 1-monooxygenase, partial [Rhodococcus sovatensis]	Rhodococcus sovatensis	929	0	167	114	313	1	200	0.214209	1.19162	0.214209	1.19162	Alkane 1-monooxygenase
AII08632.1	PE	blastp-nr	WP_094613226	WP_094613226:1	MULTISPECIES: alkane 1-monooxygenase [unclassified Rhodococcus] >gb|OZC75268.1| alkane 1-monooxygenase [Rhodococcus sp. 06-462-5] >gb|OZE67787.1| alkane 1-monooxygenase [Rhodococcus sp. 02-925g]	Rhodococcus sp. 02-925g	1848	0	338	1	405	1	404	0.218615	1.19527	0.218074	1.19231
AII08632.1	PE	blastp-nr	WP_094613226	WP_094613226:1	MULTISPECIES: alkane 1-monooxygenase [unclassified Rhodococcus] >gb|OZC75268.1| alkane 1-monooxygenase [Rhodococcus sp. 06-462-5] >gb|OZE67787.1| alkane 1-monooxygenase [Rhodococcus sp. 02-925g]	Rhodococcus sp. 06-462-5	1848	0	338	1	405	1	404	0.218615	1.19527	0.218074	1.19231
AII08632.1	PE	blastp-nr	WP_094613226	WP_094613226:1	MULTISPECIES: alkane 1-monooxygenase [unclassified Rhodococcus] >gb|OZC75268.1| alkane 1-monooxygenase [Rhodococcus sp. 06-462-5] >gb|OZE67787.1| alkane 1-monooxygenase [Rhodococcus sp. 02-925g]	unclassified Rhodococcus	1848	0	338	1	405	1	404	0.218615	1.19527	0.218074	1.19231
AII08632.1	PE	blastp-nr	WP_037193907	WP_037193907:1	MULTISPECIES: alkane 1-monooxygenase [Rhodococcus] >gb|OZF04446.1| alkane 1-monooxygenase [Rhodococcus sp. 15-2388-1-1a]	Rhodococcus	1850	0	338	1	405	1	404	0.218378	1.19527	0.217838	1.19231	Alkane 1-monooxygenase
AII08632.1	PE	blastp-nr	WP_037193907	WP_037193907:1	MULTISPECIES: alkane 1-monooxygenase [Rhodococcus] >gb|OZF04446.1| alkane 1-monooxygenase [Rhodococcus sp. 15-2388-1-1a]	Rhodococcus sp. 15-2388-1-1a	1850	0	338	1	405	1	404	0.218378	1.19527	0.217838	1.19231	Alkane 1-monooxygenase
AII07038.1	PE	blastp-nr	WP_121110750	WP_121110750:1	decaprenyl-phosphate phosphoribosyltransferase [Rhodococcus sp. P1Y] >gb|AYJ47415.1| decaprenyl-phosphate phosphoribosyltransferase [Rhodococcus sp. P1Y]	Rhodococcus sp. P1Y	1203	0	239	1	286	1	286	0.236908	1.19247	0.236908	1.19247
AII08632.1	PE	blastp-nr	WP_209929263	WP_209929263:1	alkane 1-monooxygenase [Rhodococcus sp. PvR099]	Rhodococcus sp. PvR099	1864	0	332	12	408	8	404	0.212446	1.19277	0.212446	1.19277
AII08632.1	PE	blastp-nr	WP_136907168	WP_136907168:1	alkane 1-monooxygenase [Rhodococcus oryzae] >gb|TJZ81736.1| alkane 1-monooxygenase [Rhodococcus oryzae]	Rhodococcus oryzae	1865	0	332	12	408	8	404	0.212332	1.19277	0.212332	1.19277
AII08632.1	PE	blastp-nr	MBP1163046	MBP1163046:1	alkane 1-monooxygenase [Rhodococcus sp. PvR099]	Rhodococcus sp. PvR099	1865	0	332	12	408	10	406	0.212332	1.19277	0.212332	1.19277
AII08632.1	PE	blastp-nr	WP_094619103	WP_094619103:1	MULTISPECIES: alkane 1-monooxygenase [unclassified Rhodococcus] >gb|OZC83750.1| alkane 1-monooxygenase [Rhodococcus sp. 06-412-2C] >gb|OZC93936.1| alkane 1-monooxygenase [Rhodococcus sp. 06-412-2B]	Rhodococcus sp. 06-412-2B	1795	0	339	1	407	1	406	0.226184	1.19764	0.225627	1.19469
AII08632.1	PE	blastp-nr	WP_094619103	WP_094619103:1	MULTISPECIES: alkane 1-monooxygenase [unclassified Rhodococcus] >gb|OZC83750.1| alkane 1-monooxygenase [Rhodococcus sp. 06-412-2C] >gb|OZC93936.1| alkane 1-monooxygenase [Rhodococcus sp. 06-412-2B]	Rhodococcus sp. 06-412-2C	1795	0	339	1	407	1	406	0.226184	1.19764	0.225627	1.19469
AII08632.1	PE	blastp-nr	WP_094619103	WP_094619103:1	MULTISPECIES: alkane 1-monooxygenase [unclassified Rhodococcus] >gb|OZC83750.1| alkane 1-monooxygenase [Rhodococcus sp. 06-412-2C] >gb|OZC93936.1| alkane 1-monooxygenase [Rhodococcus sp. 06-412-2B]	unclassified Rhodococcus	1795	0	339	1	407	1	406	0.226184	1.19764	0.225627	1.19469
AII08632.1	PE	blastp-nr	WP_045841230	WP_045841230:1	MULTISPECIES: alkane 1-monooxygenase [Rhodococcus] >gb|AMY23505.1| Alkane 1-monooxygenase [Rhodococcus fascians] >gb|KJV03404.1| alkane-1-monooxygenase [Rhodococcus sp. PML026] >gb|KMJ50841.1| alkane 1-monooxygenase [Rhodococcus fascians] >gb|MBY4107603.1| alkane 1-monooxygenase [Rhodococcus fascians] >gb|MBY4113960.1| alkane 1-monooxygenase [Rhodococcus fascians]	Rhodococcus	1829	0	339	1	407	1	406	0.221979	1.19764	0.221432	1.19469	Alkane 1-monooxygenase
AII08632.1	PE	blastp-nr	WP_045841230	WP_045841230:1	MULTISPECIES: alkane 1-monooxygenase [Rhodococcus] >gb|AMY23505.1| Alkane 1-monooxygenase [Rhodococcus fascians] >gb|KJV03404.1| alkane-1-monooxygenase [Rhodococcus sp. PML026] >gb|KMJ50841.1| alkane 1-monooxygenase [Rhodococcus fascians] >gb|MBY4107603.1| alkane 1-monooxygenase [Rhodococcus fascians] >gb|MBY4113960.1| alkane 1-monooxygenase [Rhodococcus fascians]	Rhodococcus fascians	1829	0	339	1	407	1	406	0.221979	1.19764	0.221432	1.19469	Alkane 1-monooxygenase
AII08632.1	PE	blastp-nr	WP_045841230	WP_045841230:1	MULTISPECIES: alkane 1-monooxygenase [Rhodococcus] >gb|AMY23505.1| Alkane 1-monooxygenase [Rhodococcus fascians] >gb|KJV03404.1| alkane-1-monooxygenase [Rhodococcus sp. PML026] >gb|KMJ50841.1| alkane 1-monooxygenase [Rhodococcus fascians] >gb|MBY4107603.1| alkane 1-monooxygenase [Rhodococcus fascians] >gb|MBY4113960.1| alkane 1-monooxygenase [Rhodococcus fascians]	Rhodococcus sp. PML026	1829	0	339	1	407	1	406	0.221979	1.19764	0.221432	1.19469	Alkane 1-monooxygenase
AII08632.1	PE	blastp-nr	WP_032375140	WP_032375140:1	MULTISPECIES: alkane 1-monooxygenase [Rhodococcus] >gb|MBJ7325331.1| alkane 1-monooxygenase [Rhodococcus sp.] >gb|OZD33913.1| alkane 1-monooxygenase [Rhodococcus sp. 06-1477-1B] >gb|MBM7241731.1| alkane 1-monooxygenase [Rhodococcus fascians] >gb|MBX5332688.1| alkane 1-monooxygenase [Rhodococcus fascians] >gb|MBY3808435.1| alkane 1-monooxygenase [Rhodococcus fascians]	Rhodococcus	1832	0	339	1	407	1	406	0.221616	1.19764	0.22107	1.19469
AII08632.1	PE	blastp-nr	WP_032375140	WP_032375140:1	MULTISPECIES: alkane 1-monooxygenase [Rhodococcus] >gb|MBJ7325331.1| alkane 1-monooxygenase [Rhodococcus sp.] >gb|OZD33913.1| alkane 1-monooxygenase [Rhodococcus sp. 06-1477-1B] >gb|MBM7241731.1| alkane 1-monooxygenase [Rhodococcus fascians] >gb|MBX5332688.1| alkane 1-monooxygenase [Rhodococcus fascians] >gb|MBY3808435.1| alkane 1-monooxygenase [Rhodococcus fascians]	Rhodococcus fascians	1832	0	339	1	407	1	406	0.221616	1.19764	0.22107	1.19469
AII08632.1	PE	blastp-nr	WP_032375140	WP_032375140:1	MULTISPECIES: alkane 1-monooxygenase [Rhodococcus] >gb|MBJ7325331.1| alkane 1-monooxygenase [Rhodococcus sp.] >gb|OZD33913.1| alkane 1-monooxygenase [Rhodococcus sp. 06-1477-1B] >gb|MBM7241731.1| alkane 1-monooxygenase [Rhodococcus fascians] >gb|MBX5332688.1| alkane 1-monooxygenase [Rhodococcus fascians] >gb|MBY3808435.1| alkane 1-monooxygenase [Rhodococcus fascians]	Rhodococcus sp.	1832	0	339	1	407	1	406	0.221616	1.19764	0.22107	1.19469
AII08632.1	PE	blastp-nr	WP_032375140	WP_032375140:1	MULTISPECIES: alkane 1-monooxygenase [Rhodococcus] >gb|MBJ7325331.1| alkane 1-monooxygenase [Rhodococcus sp.] >gb|OZD33913.1| alkane 1-monooxygenase [Rhodococcus sp. 06-1477-1B] >gb|MBM7241731.1| alkane 1-monooxygenase [Rhodococcus fascians] >gb|MBX5332688.1| alkane 1-monooxygenase [Rhodococcus fascians] >gb|MBY3808435.1| alkane 1-monooxygenase [Rhodococcus fascians]	Rhodococcus sp. 06-1477-1B	1832	0	339	1	407	1	406	0.221616	1.19764	0.22107	1.19469
AII08632.1	PE	blastp-nr	WP_027495560	WP_027495560:1	MULTISPECIES: alkane 1-monooxygenase [Rhodococcus] >gb|MBY4011933.1| alkane 1-monooxygenase [Rhodococcus fascians] >gb|MBY4020978.1| alkane 1-monooxygenase [Rhodococcus fascians] >gb|OZC97093.1| alkane 1-monooxygenase [Rhodococcus sp. 06-221-2]	Rhodococcus	1832	0	339	1	407	1	406	0.221616	1.19764	0.22107	1.19469	Alkane 1-monooxygenase
AII08632.1	PE	blastp-nr	WP_027495560	WP_027495560:1	MULTISPECIES: alkane 1-monooxygenase [Rhodococcus] >gb|MBY4011933.1| alkane 1-monooxygenase [Rhodococcus fascians] >gb|MBY4020978.1| alkane 1-monooxygenase [Rhodococcus fascians] >gb|OZC97093.1| alkane 1-monooxygenase [Rhodococcus sp. 06-221-2]	Rhodococcus fascians	1832	0	339	1	407	1	406	0.221616	1.19764	0.22107	1.19469	Alkane 1-monooxygenase
AII08632.1	PE	blastp-nr	WP_027495560	WP_027495560:1	MULTISPECIES: alkane 1-monooxygenase [Rhodococcus] >gb|MBY4011933.1| alkane 1-monooxygenase [Rhodococcus fascians] >gb|MBY4020978.1| alkane 1-monooxygenase [Rhodococcus fascians] >gb|OZC97093.1| alkane 1-monooxygenase [Rhodococcus sp. 06-221-2]	Rhodococcus sp. 06-221-2	1832	0	339	1	407	1	406	0.221616	1.19764	0.22107	1.19469	Alkane 1-monooxygenase
AII08632.1	PE	blastp-nr	WP_094663814	WP_094663814:1	alkane 1-monooxygenase [Rhodococcus sp. 06-1460-1B] >gb|OZD63368.1| alkane 1-monooxygenase [Rhodococcus sp. 06-1460-1B]	Rhodococcus sp. 06-1460-1B	1833	0	339	1	407	1	406	0.221495	1.19764	0.220949	1.19469
AII08632.1	PE	blastp-nr	WP_032372028	WP_032372028:1	alkane 1-monooxygenase [Rhodococcus fascians] >gb|MBJ7353071.1| alkane 1-monooxygenase [Rhodococcus sp.] >gb|MBY3791380.1| alkane 1-monooxygenase [Rhodococcus fascians] >gb|MBY3824076.1| alkane 1-monooxygenase [Rhodococcus fascians] >gb|MBY3834598.1| alkane 1-monooxygenase [Rhodococcus fascians] >gb|MBY3863810.1| alkane 1-monooxygenase [Rhodococcus fascians]	Rhodococcus fascians	1835	0	339	1	407	1	406	0.221253	1.19764	0.220708	1.19469
AII08632.1	PE	blastp-nr	WP_032372028	WP_032372028:1	alkane 1-monooxygenase [Rhodococcus fascians] >gb|MBJ7353071.1| alkane 1-monooxygenase [Rhodococcus sp.] >gb|MBY3791380.1| alkane 1-monooxygenase [Rhodococcus fascians] >gb|MBY3824076.1| alkane 1-monooxygenase [Rhodococcus fascians] >gb|MBY3834598.1| alkane 1-monooxygenase [Rhodococcus fascians] >gb|MBY3863810.1| alkane 1-monooxygenase [Rhodococcus fascians]	Rhodococcus sp.	1835	0	339	1	407	1	406	0.221253	1.19764	0.220708	1.19469
AII08632.1	PE	blastp-nr	WP_032381527	WP_032381527:1	MULTISPECIES: alkane 1-monooxygenase [Rhodococcus] >gb|AMY52517.1| Alkane 1-monooxygenase [Rhodococcus fascians D188] >gb|MBW4780816.1| alkane 1-monooxygenase [Rhodococcus fascians]	Rhodococcus	1835	0	339	1	407	1	406	0.221253	1.19764	0.220708	1.19469	Alkane 1-monooxygenase
AII08632.1	PE	blastp-nr	WP_032381527	WP_032381527:1	MULTISPECIES: alkane 1-monooxygenase [Rhodococcus] >gb|AMY52517.1| Alkane 1-monooxygenase [Rhodococcus fascians D188] >gb|MBW4780816.1| alkane 1-monooxygenase [Rhodococcus fascians]	Rhodococcus fascians	1835	0	339	1	407	1	406	0.221253	1.19764	0.220708	1.19469	Alkane 1-monooxygenase
AII08632.1	PE	blastp-nr	WP_032381527	WP_032381527:1	MULTISPECIES: alkane 1-monooxygenase [Rhodococcus] >gb|AMY52517.1| Alkane 1-monooxygenase [Rhodococcus fascians D188] >gb|MBW4780816.1| alkane 1-monooxygenase [Rhodococcus fascians]	Rhodococcus fascians D188	1835	0	339	1	407	1	406	0.221253	1.19764	0.220708	1.19469	Alkane 1-monooxygenase
AII08632.1	PE	blastp-nr	WP_032367365	WP_032367365:1	alkane 1-monooxygenase [Rhodococcus fascians]	Rhodococcus fascians	1836	0	339	1	407	1	406	0.221133	1.19764	0.220588	1.19469
AII08632.1	PE	blastp-nr	ACX30747	ACX30747:1	AlkB7 [Rhodococcus ruber]	Rhodococcus ruber	1894	0	339	1	407	1	406	0.214361	1.19764	0.213833	1.19469	AlkB7
AII10609.1	PE	blastp-nr	AHK33864	AHK33864:1	hypothetical protein Pd630_LPD06679 [Rhodococcus opacus PD630]	Rhodococcus opacus PD630	741	0	154	196	377	1	185	0.244265	1.17532	0.248313	1.19481
AII08632.1	PE	blastp-nr	WP_142102510	WP_142102510:1	alkane 1-monooxygenase [Rhodococcus spelaei] >gb|TQF66129.1| alkane 1-monooxygenase [Rhodococcus spelaei]	Rhodococcus spelaei	1830	0	328	12	404	7	399	0.214208	1.19512	0.214208	1.19512
AII08632.1	PE	blastp-nr	WP_094740296	WP_094740296:1	alkane 1-monooxygenase [Rhodococcus sp. 14-2483-1-2] >gb|OZF37592.1| alkane 1-monooxygenase [Rhodococcus sp. 14-2483-1-2]	Rhodococcus sp. 14-2483-1-2	1844	0	337	1	405	1	404	0.219089	1.19881	0.218547	1.19585
AII08632.1	PE	blastp-nr	WP_128645886	WP_128645886:1	alkane 1-monooxygenase [Rhodococcus sp. BS-15]	Rhodococcus sp. BS-15	1850	0	337	1	405	1	404	0.218378	1.19881	0.217838	1.19585
AII08632.1	PE	blastp-nr	WP_007297971	WP_007297971:1	MULTISPECIES: alkane 1-monooxygenase [Rhodococcus] >gb|EID79067.1| alkane 1-monooxygenase [Rhodococcus imtechensis RKJ300 = JCM 13270] >gb|KAF0966689.1| Alkane 1-monooxygenase [Rhodococcus sp. T7] >gb|QQZ18309.1| alkane 1-monooxygenase [Rhodococcus sp. 21391] >gb|UOT08247.1| alkane 1-monooxygenase [Rhodococcus opacus] >dbj|BAH55934.1| alkane-1-monooxygenase [Rhodococcus opacus B4]	Rhodococcus	1851	0	331	9	405	7	403	0.213938	1.19637	0.213938	1.19637	Alkane 1-monooxygenase
AII08632.1	PE	blastp-nr	WP_007297971	WP_007297971:1	MULTISPECIES: alkane 1-monooxygenase [Rhodococcus] >gb|EID79067.1| alkane 1-monooxygenase [Rhodococcus imtechensis RKJ300 = JCM 13270] >gb|KAF0966689.1| Alkane 1-monooxygenase [Rhodococcus sp. T7] >gb|QQZ18309.1| alkane 1-monooxygenase [Rhodococcus sp. 21391] >gb|UOT08247.1| alkane 1-monooxygenase [Rhodococcus opacus] >dbj|BAH55934.1| alkane-1-monooxygenase [Rhodococcus opacus B4]	Rhodococcus imtechensis RKJ300 = JCM 13270	1851	0	331	9	405	7	403	0.213938	1.19637	0.213938	1.19637	Alkane 1-monooxygenase
AII08632.1	PE	blastp-nr	WP_007297971	WP_007297971:1	MULTISPECIES: alkane 1-monooxygenase [Rhodococcus] >gb|EID79067.1| alkane 1-monooxygenase [Rhodococcus imtechensis RKJ300 = JCM 13270] >gb|KAF0966689.1| Alkane 1-monooxygenase [Rhodococcus sp. T7] >gb|QQZ18309.1| alkane 1-monooxygenase [Rhodococcus sp. 21391] >gb|UOT08247.1| alkane 1-monooxygenase [Rhodococcus opacus] >dbj|BAH55934.1| alkane-1-monooxygenase [Rhodococcus opacus B4]	Rhodococcus opacus	1851	0	331	9	405	7	403	0.213938	1.19637	0.213938	1.19637	Alkane 1-monooxygenase
AII08632.1	PE	blastp-nr	WP_007297971	WP_007297971:1	MULTISPECIES: alkane 1-monooxygenase [Rhodococcus] >gb|EID79067.1| alkane 1-monooxygenase [Rhodococcus imtechensis RKJ300 = JCM 13270] >gb|KAF0966689.1| Alkane 1-monooxygenase [Rhodococcus sp. T7] >gb|QQZ18309.1| alkane 1-monooxygenase [Rhodococcus sp. 21391] >gb|UOT08247.1| alkane 1-monooxygenase [Rhodococcus opacus] >dbj|BAH55934.1| alkane-1-monooxygenase [Rhodococcus opacus B4]	Rhodococcus opacus B4	1851	0	331	9	405	7	403	0.213938	1.19637	0.213938	1.19637	Alkane 1-monooxygenase
AII08632.1	PE	blastp-nr	WP_007297971	WP_007297971:1	MULTISPECIES: alkane 1-monooxygenase [Rhodococcus] >gb|EID79067.1| alkane 1-monooxygenase [Rhodococcus imtechensis RKJ300 = JCM 13270] >gb|KAF0966689.1| Alkane 1-monooxygenase [Rhodococcus sp. T7] >gb|QQZ18309.1| alkane 1-monooxygenase [Rhodococcus sp. 21391] >gb|UOT08247.1| alkane 1-monooxygenase [Rhodococcus opacus] >dbj|BAH55934.1| alkane-1-monooxygenase [Rhodococcus opacus B4]	Rhodococcus sp. 21391	1851	0	331	9	405	7	403	0.213938	1.19637	0.213938	1.19637	Alkane 1-monooxygenase
AII08632.1	PE	blastp-nr	WP_007297971	WP_007297971:1	MULTISPECIES: alkane 1-monooxygenase [Rhodococcus] >gb|EID79067.1| alkane 1-monooxygenase [Rhodococcus imtechensis RKJ300 = JCM 13270] >gb|KAF0966689.1| Alkane 1-monooxygenase [Rhodococcus sp. T7] >gb|QQZ18309.1| alkane 1-monooxygenase [Rhodococcus sp. 21391] >gb|UOT08247.1| alkane 1-monooxygenase [Rhodococcus opacus] >dbj|BAH55934.1| alkane-1-monooxygenase [Rhodococcus opacus B4]	Rhodococcus sp. T7	1851	0	331	9	405	7	403	0.213938	1.19637	0.213938	1.19637	Alkane 1-monooxygenase
AII08632.1	PE	blastp-nr	WP_097210551	WP_097210551:1	MULTISPECIES: alkane 1-monooxygenase [unclassified Rhodococcus]	unclassified Rhodococcus	1859	0	331	12	408	8	404	0.213018	1.19637	0.213018	1.19637
AII08632.1	PE	blastp-nr	WP_072752327	WP_072752327:1	alkane 1-monooxygenase [Rhodococcus maanshanensis]	Rhodococcus maanshanensis	1859	0	331	12	408	8	404	0.213018	1.19637	0.213018	1.19637
AII08632.1	PE	blastp-nr	PTR44408	PTR44408:1	alkane 1-monooxygenase [Rhodococcus sp. OK611] >emb|SNX89849.1| alkane 1-monooxygenase [Rhodococcus sp. OK270]	Rhodococcus sp. OK270	1860	0	331	12	408	10	406	0.212903	1.19637	0.212903	1.19637
AII08632.1	PE	blastp-nr	PTR44408	PTR44408:1	alkane 1-monooxygenase [Rhodococcus sp. OK611] >emb|SNX89849.1| alkane 1-monooxygenase [Rhodococcus sp. OK270]	Rhodococcus sp. OK611	1860	0	331	12	408	10	406	0.212903	1.19637	0.212903	1.19637
AII08632.1	PE	blastp-nr	SEL95463	SEL95463:1	alkane 1-monooxygenase [Rhodococcus maanshanensis]	Rhodococcus maanshanensis	1861	0	331	12	408	10	406	0.212789	1.19637	0.212789	1.19637	Alkane 1-monooxygenase
AII07038.1	PE	blastp-nr	WP_149428423	WP_149428423:1	decaprenyl-phosphate phosphoribosyltransferase [Rhodococcus cavernicola] >gb|KAA0024648.1| decaprenyl-phosphate phosphoribosyltransferase [Rhodococcus cavernicola]	Rhodococcus cavernicola	1161	0	244	1	286	1	293	0.245478	1.16803	0.251507	1.19672
AII08632.1	PE	blastp-nr	WP_245819826	WP_245819826:1	alkane 1-monooxygenase [Rhodococcus yunnanensis]	Rhodococcus yunnanensis	1781	0	315	28	405	1	378	0.211679	1.19683	0.211679	1.19683
AII08632.1	PE	blastp-nr	WP_121118858	WP_121118858:1	alkane 1-monooxygenase [Rhodococcus sp. P1Y] >gb|AYJ51661.1| alkane 1-monooxygenase [Rhodococcus sp. P1Y]	Rhodococcus sp. P1Y	1840	0	325	16	405	10	399	0.211413	1.19692	0.211413	1.19692
AII10609.1	PE	blastp-nr	WP_194273577	WP_194273577:1	DUF475 domain-containing protein [Rhodococcus erythropolis]	Rhodococcus erythropolis	1180	0	289	17	361	1	347	0.291525	1.19031	0.29322	1.19723
AII07038.1	PE	blastp-nr	WP_169650824	WP_169650824:1	decaprenyl-phosphate phosphoribosyltransferase [Rhodococcus sp. HNM0569] >gb|NLU84793.1| decaprenyl-phosphate phosphoribosyltransferase [Rhodococcus sp. HNM0569]	Rhodococcus sp. HNM0569	1201	0	238	1	286	1	286	0.237302	1.19748	0.237302	1.19748
AII08632.1	PE	blastp-nr	MBY4210195	MBY4210195:1	alkane 1-monooxygenase [Rhodococcus fascians] >gb|MBY4235654.1| alkane 1-monooxygenase [Rhodococcus fascians] >gb|MBY4251345.1| alkane 1-monooxygenase [Rhodococcus fascians] >gb|MBY4267000.1| alkane 1-monooxygenase [Rhodococcus fascians]	Rhodococcus fascians	1824	0	338	1	407	1	406	0.222588	1.20118	0.222039	1.19822
AII08632.1	PE	blastp-nr	MBY4403897	MBY4403897:1	alkane 1-monooxygenase [Rhodococcus fascians] >gb|MBY4417458.1| alkane 1-monooxygenase [Rhodococcus fascians]	Rhodococcus fascians	1825	0	338	1	407	1	406	0.222466	1.20118	0.221918	1.19822
AII08632.1	PE	blastp-nr	WP_057473917	WP_057473917:1	alkane 1-monooxygenase [Rhodococcus sp. Leaf233] >gb|KQU33008.1| alkane 1-monooxygenase [Rhodococcus sp. Leaf233]	Rhodococcus sp. Leaf233	1828	0	338	1	407	1	406	0.222101	1.20118	0.221554	1.19822
AII08632.1	PE	blastp-nr	WP_094621690	WP_094621690:1	MULTISPECIES: alkane 1-monooxygenase [unclassified Rhodococcus] >gb|OZE36981.1| alkane 1-monooxygenase [Rhodococcus sp. 05-2254-5] >gb|OZE54731.1| alkane 1-monooxygenase [Rhodococcus sp. 05-2254-1]	Rhodococcus sp. 05-2254-1	1829	0	338	1	407	1	406	0.221979	1.20118	0.221432	1.19822
AII08632.1	PE	blastp-nr	WP_094621690	WP_094621690:1	MULTISPECIES: alkane 1-monooxygenase [unclassified Rhodococcus] >gb|OZE36981.1| alkane 1-monooxygenase [Rhodococcus sp. 05-2254-5] >gb|OZE54731.1| alkane 1-monooxygenase [Rhodococcus sp. 05-2254-1]	Rhodococcus sp. 05-2254-5	1829	0	338	1	407	1	406	0.221979	1.20118	0.221432	1.19822
AII08632.1	PE	blastp-nr	WP_094621690	WP_094621690:1	MULTISPECIES: alkane 1-monooxygenase [unclassified Rhodococcus] >gb|OZE36981.1| alkane 1-monooxygenase [Rhodococcus sp. 05-2254-5] >gb|OZE54731.1| alkane 1-monooxygenase [Rhodococcus sp. 05-2254-1]	unclassified Rhodococcus	1829	0	338	1	407	1	406	0.221979	1.20118	0.221432	1.19822
AII08632.1	PE	blastp-nr	MBY4127431	MBY4127431:1	alkane 1-monooxygenase [Rhodococcus fascians]	Rhodococcus fascians	1829	0	338	1	407	1	406	0.221979	1.20118	0.221432	1.19822
AII08632.1	PE	blastp-nr	WP_094643523	WP_094643523:1	MULTISPECIES: alkane 1-monooxygenase [unclassified Rhodococcus] >gb|OZD79081.1| alkane 1-monooxygenase [Rhodococcus sp. 05-2256-B4] >gb|OZD94182.1| alkane 1-monooxygenase [Rhodococcus sp. 05-2256-B3] >gb|OZE01282.1| alkane 1-monooxygenase [Rhodococcus sp. 05-2256-B2] >gb|OZE04887.1| alkane 1-monooxygenase [Rhodococcus sp. 05-2256-B1]	Rhodococcus sp. 05-2256-B1	1829	0	338	1	407	1	406	0.221979	1.20118	0.221432	1.19822
AII08632.1	PE	blastp-nr	WP_094643523	WP_094643523:1	MULTISPECIES: alkane 1-monooxygenase [unclassified Rhodococcus] >gb|OZD79081.1| alkane 1-monooxygenase [Rhodococcus sp. 05-2256-B4] >gb|OZD94182.1| alkane 1-monooxygenase [Rhodococcus sp. 05-2256-B3] >gb|OZE01282.1| alkane 1-monooxygenase [Rhodococcus sp. 05-2256-B2] >gb|OZE04887.1| alkane 1-monooxygenase [Rhodococcus sp. 05-2256-B1]	Rhodococcus sp. 05-2256-B2	1829	0	338	1	407	1	406	0.221979	1.20118	0.221432	1.19822
AII08632.1	PE	blastp-nr	WP_094643523	WP_094643523:1	MULTISPECIES: alkane 1-monooxygenase [unclassified Rhodococcus] >gb|OZD79081.1| alkane 1-monooxygenase [Rhodococcus sp. 05-2256-B4] >gb|OZD94182.1| alkane 1-monooxygenase [Rhodococcus sp. 05-2256-B3] >gb|OZE01282.1| alkane 1-monooxygenase [Rhodococcus sp. 05-2256-B2] >gb|OZE04887.1| alkane 1-monooxygenase [Rhodococcus sp. 05-2256-B1]	Rhodococcus sp. 05-2256-B3	1829	0	338	1	407	1	406	0.221979	1.20118	0.221432	1.19822
AII08632.1	PE	blastp-nr	WP_094643523	WP_094643523:1	MULTISPECIES: alkane 1-monooxygenase [unclassified Rhodococcus] >gb|OZD79081.1| alkane 1-monooxygenase [Rhodococcus sp. 05-2256-B4] >gb|OZD94182.1| alkane 1-monooxygenase [Rhodococcus sp. 05-2256-B3] >gb|OZE01282.1| alkane 1-monooxygenase [Rhodococcus sp. 05-2256-B2] >gb|OZE04887.1| alkane 1-monooxygenase [Rhodococcus sp. 05-2256-B1]	Rhodococcus sp. 05-2256-B4	1829	0	338	1	407	1	406	0.221979	1.20118	0.221432	1.19822
AII08632.1	PE	blastp-nr	WP_094643523	WP_094643523:1	MULTISPECIES: alkane 1-monooxygenase [unclassified Rhodococcus] >gb|OZD79081.1| alkane 1-monooxygenase [Rhodococcus sp. 05-2256-B4] >gb|OZD94182.1| alkane 1-monooxygenase [Rhodococcus sp. 05-2256-B3] >gb|OZE01282.1| alkane 1-monooxygenase [Rhodococcus sp. 05-2256-B2] >gb|OZE04887.1| alkane 1-monooxygenase [Rhodococcus sp. 05-2256-B1]	unclassified Rhodococcus	1829	0	338	1	407	1	406	0.221979	1.20118	0.221432	1.19822
AII08632.1	PE	blastp-nr	WP_094718448	WP_094718448:1	alkane 1-monooxygenase [Rhodococcus sp. 05-2255-1e] >gb|OZE21949.1| alkane 1-monooxygenase [Rhodococcus sp. 05-2255-1e]	Rhodococcus sp. 05-2255-1e	1830	0	338	1	407	1	406	0.221858	1.20118	0.221311	1.19822
AII08632.1	PE	blastp-nr	WP_201009963	WP_201009963:1	alkane 1-monooxygenase [Rhodococcus sp. NKCM2511] >dbj|GHP17241.1| alkane 1-monooxygenase [Rhodococcus sp. NKCM2511]	Rhodococcus sp. NKCM2511	1831	0	338	1	407	1	406	0.221737	1.20118	0.221191	1.19822
AII08632.1	PE	blastp-nr	WP_032392379	WP_032392379:1	alkane 1-monooxygenase [Rhodococcus fascians]	Rhodococcus fascians	1832	0	338	1	407	1	406	0.221616	1.20118	0.22107	1.19822
AII08632.1	PE	blastp-nr	WP_094651203	WP_094651203:1	alkane 1-monooxygenase [Rhodococcus fascians] >gb|OZE91212.1| alkane 1-monooxygenase [Rhodococcus fascians] >gb|OZF20904.1| alkane 1-monooxygenase [Rhodococcus fascians] >gb|OZF23899.1| alkane 1-monooxygenase [Rhodococcus fascians] >gb|OZF71231.1| alkane 1-monooxygenase [Rhodococcus fascians] >gb|OZF72818.1| alkane 1-monooxygenase [Rhodococcus fascians]	Rhodococcus fascians	1883	0	338	1	407	1	406	0.215613	1.20118	0.215082	1.19822
AII08632.1	PE	blastp-nr	MBY4035941	MBY4035941:1	alkane 1-monooxygenase [Rhodococcus fascians] >gb|MBY4138257.1| alkane 1-monooxygenase [Rhodococcus fascians] >gb|MBY4216036.1| alkane 1-monooxygenase [Rhodococcus fascians] >gb|MBY4220733.1| alkane 1-monooxygenase [Rhodococcus fascians] >gb|MBY4230892.1| alkane 1-monooxygenase [Rhodococcus fascians]	Rhodococcus fascians	1888	0	338	1	407	1	406	0.215042	1.20118	0.214513	1.19822
AII10609.1	PE	blastp-nr	WP_095888135	WP_095888135:1	MULTISPECIES: DUF475 domain-containing protein [Rhodococcus] >gb|MCE4264316.1| DUF475 domain-containing protein [Rhodococcus globerulus] >gb|PBC37098.1| hypothetical protein CJ178_23430 [Rhodococcus sp. ACPA4] >gb|QXW01081.1| DUF475 domain-containing protein [Rhodococcus globerulus]	Rhodococcus	1262	0	302	1	361	1	363	0.285261	1.19205	0.286846	1.19868
AII10609.1	PE	blastp-nr	WP_095888135	WP_095888135:1	MULTISPECIES: DUF475 domain-containing protein [Rhodococcus] >gb|MCE4264316.1| DUF475 domain-containing protein [Rhodococcus globerulus] >gb|PBC37098.1| hypothetical protein CJ178_23430 [Rhodococcus sp. ACPA4] >gb|QXW01081.1| DUF475 domain-containing protein [Rhodococcus globerulus]	Rhodococcus globerulus	1262	0	302	1	361	1	363	0.285261	1.19205	0.286846	1.19868
AII10609.1	PE	blastp-nr	WP_095888135	WP_095888135:1	MULTISPECIES: DUF475 domain-containing protein [Rhodococcus] >gb|MCE4264316.1| DUF475 domain-containing protein [Rhodococcus globerulus] >gb|PBC37098.1| hypothetical protein CJ178_23430 [Rhodococcus sp. ACPA4] >gb|QXW01081.1| DUF475 domain-containing protein [Rhodococcus globerulus]	Rhodococcus sp. ACPA4	1262	0	302	1	361	1	363	0.285261	1.19205	0.286846	1.19868
AII10609.1	PE	blastp-nr	WP_054713402	WP_054713402:1	DUF475 domain-containing protein [Rhodococcus sp. SMB37] >gb|TCN45120.1| hypothetical protein EV641_12423 [Rhodococcus sp. SMB37]	Rhodococcus sp. SMB37	1207	0	296	1	360	1	356	0.297432	1.21284	0.294118	1.19932	Uncharacterized protein
AII08632.1	PE	blastp-nr	WP_045200419	WP_045200419:1	MULTISPECIES: alkane 1-monooxygenase [unclassified Rhodococcus] >gb|AJW40969.1| Alkane-1 monooxygenase [Rhodococcus sp. B7740] >gb|OZC62514.1| alkane 1-monooxygenase [Rhodococcus sp. 06-469-3-2] >gb|OZC67796.1| alkane 1-monooxygenase [Rhodococcus sp. 06-470-2] >gb|OZC81532.1| alkane 1-monooxygenase [Rhodococcus sp. 06-418-5] >gb|OZD50023.1| alkane 1-monooxygenase [Rhodococcus sp. 06-1477-1A]	Rhodococcus sp. 06-1477-1A	1838	0	336	1	405	1	404	0.219804	1.20238	0.21926	1.1994	Alkane-1 monooxygenase
AII08632.1	PE	blastp-nr	WP_045200419	WP_045200419:1	MULTISPECIES: alkane 1-monooxygenase [unclassified Rhodococcus] >gb|AJW40969.1| Alkane-1 monooxygenase [Rhodococcus sp. B7740] >gb|OZC62514.1| alkane 1-monooxygenase [Rhodococcus sp. 06-469-3-2] >gb|OZC67796.1| alkane 1-monooxygenase [Rhodococcus sp. 06-470-2] >gb|OZC81532.1| alkane 1-monooxygenase [Rhodococcus sp. 06-418-5] >gb|OZD50023.1| alkane 1-monooxygenase [Rhodococcus sp. 06-1477-1A]	Rhodococcus sp. 06-418-5	1838	0	336	1	405	1	404	0.219804	1.20238	0.21926	1.1994	Alkane-1 monooxygenase
AII08632.1	PE	blastp-nr	WP_045200419	WP_045200419:1	MULTISPECIES: alkane 1-monooxygenase [unclassified Rhodococcus] >gb|AJW40969.1| Alkane-1 monooxygenase [Rhodococcus sp. B7740] >gb|OZC62514.1| alkane 1-monooxygenase [Rhodococcus sp. 06-469-3-2] >gb|OZC67796.1| alkane 1-monooxygenase [Rhodococcus sp. 06-470-2] >gb|OZC81532.1| alkane 1-monooxygenase [Rhodococcus sp. 06-418-5] >gb|OZD50023.1| alkane 1-monooxygenase [Rhodococcus sp. 06-1477-1A]	Rhodococcus sp. 06-469-3-2	1838	0	336	1	405	1	404	0.219804	1.20238	0.21926	1.1994	Alkane-1 monooxygenase
AII08632.1	PE	blastp-nr	WP_045200419	WP_045200419:1	MULTISPECIES: alkane 1-monooxygenase [unclassified Rhodococcus] >gb|AJW40969.1| Alkane-1 monooxygenase [Rhodococcus sp. B7740] >gb|OZC62514.1| alkane 1-monooxygenase [Rhodococcus sp. 06-469-3-2] >gb|OZC67796.1| alkane 1-monooxygenase [Rhodococcus sp. 06-470-2] >gb|OZC81532.1| alkane 1-monooxygenase [Rhodococcus sp. 06-418-5] >gb|OZD50023.1| alkane 1-monooxygenase [Rhodococcus sp. 06-1477-1A]	Rhodococcus sp. 06-470-2	1838	0	336	1	405	1	404	0.219804	1.20238	0.21926	1.1994	Alkane-1 monooxygenase
AII08632.1	PE	blastp-nr	WP_045200419	WP_045200419:1	MULTISPECIES: alkane 1-monooxygenase [unclassified Rhodococcus] >gb|AJW40969.1| Alkane-1 monooxygenase [Rhodococcus sp. B7740] >gb|OZC62514.1| alkane 1-monooxygenase [Rhodococcus sp. 06-469-3-2] >gb|OZC67796.1| alkane 1-monooxygenase [Rhodococcus sp. 06-470-2] >gb|OZC81532.1| alkane 1-monooxygenase [Rhodococcus sp. 06-418-5] >gb|OZD50023.1| alkane 1-monooxygenase [Rhodococcus sp. 06-1477-1A]	Rhodococcus sp. B7740	1838	0	336	1	405	1	404	0.219804	1.20238	0.21926	1.1994	Alkane-1 monooxygenase
AII08632.1	PE	blastp-nr	WP_045200419	WP_045200419:1	MULTISPECIES: alkane 1-monooxygenase [unclassified Rhodococcus] >gb|AJW40969.1| Alkane-1 monooxygenase [Rhodococcus sp. B7740] >gb|OZC62514.1| alkane 1-monooxygenase [Rhodococcus sp. 06-469-3-2] >gb|OZC67796.1| alkane 1-monooxygenase [Rhodococcus sp. 06-470-2] >gb|OZC81532.1| alkane 1-monooxygenase [Rhodococcus sp. 06-418-5] >gb|OZD50023.1| alkane 1-monooxygenase [Rhodococcus sp. 06-1477-1A]	unclassified Rhodococcus	1838	0	336	1	405	1	404	0.219804	1.20238	0.21926	1.1994	Alkane-1 monooxygenase
AII10609.1	PE	blastp-nr	QIP37915	QIP37915:1	hypothetical protein G9444_0671 [Rhodococcus erythropolis]	Rhodococcus erythropolis	1144	0	280	1	337	1	337	0.293706	1.2	0.293706	1.2	Uncharacterized protein
AII10609.1	PE	blastp-nr	WP_139000052	WP_139000052:1	DUF475 domain-containing protein [Rhodococcus zopfii]	Rhodococcus zopfii	1218	0	294	1	358	1	354	0.293103	1.21429	0.289819	1.20068
AII10609.1	PE	blastp-nr	WP_068165148	WP_068165148:1	DUF475 domain-containing protein [Rhodococcus phenolicus]	Rhodococcus phenolicus	1174	0	293	1	357	1	353	0.303237	1.21502	0.29983	1.20137
AII10609.1	PE	blastp-nr	MBS9374759	MBS9374759:1	hypothetical protein [Rhodococcus sp. B50]	Rhodococcus sp. B50	1214	0	293	1	357	1	353	0.293245	1.21502	0.289951	1.20137
AII10609.1	PE	blastp-nr	WP_207624141	WP_207624141:1	MULTISPECIES: DUF475 domain-containing protein [Rhodococcus]	Rhodococcus	1179	0	288	17	361	1	347	0.291773	1.19444	0.293469	1.20139
AII10609.1	PE	blastp-nr	WP_249347205	WP_249347205:1	DUF475 domain-containing protein [Rhodococcus erythropolis]	Rhodococcus erythropolis	1179	0	288	17	361	1	347	0.291773	1.19444	0.293469	1.20139
AII10609.1	PE	blastp-nr	WP_206029800	WP_206029800:1	DUF475 domain-containing protein [Rhodococcus sp. IC4_135]	Rhodococcus sp. IC4_135	1180	0	288	17	361	1	347	0.291525	1.19444	0.29322	1.20139
AII08632.1	PE	blastp-nr	MBY3985501	MBY3985501:1	alkane 1-monooxygenase [Rhodococcus fascians] >gb|MBY3995355.1| alkane 1-monooxygenase [Rhodococcus fascians] >gb|MBY4000325.1| alkane 1-monooxygenase [Rhodococcus fascians] >gb|MBY4005353.1| alkane 1-monooxygenase [Rhodococcus fascians] >gb|MBY4017003.1| alkane 1-monooxygenase [Rhodococcus fascians]	Rhodococcus fascians	1828	0	337	1	407	1	406	0.222101	1.20475	0.221554	1.20178
AII08632.1	PE	blastp-nr	WP_156520364	WP_156520364:1	alkane 1-monooxygenase [Rhodococcus sp. EPR-157]	Rhodococcus sp. EPR-157	1816	0	327	12	405	6	399	0.21641	1.20183	0.21641	1.20183
AII08632.1	PE	blastp-nr	KZF06918	KZF06918:1	alkane 1-monooxygenase [Rhodococcus sp. EPR-157]	Rhodococcus sp. EPR-157	1817	0	327	12	405	10	403	0.216291	1.20183	0.216291	1.20183	Alkane 1-monooxygenase
AII07038.1	PE	blastp-nr	WP_089249501	WP_089249501:1	decaprenyl-phosphate phosphoribosyltransferase [Rhodococcus kyotonensis] >emb|SNT27446.1| decaprenyl-phosphate phosphoribosyltransferase [Rhodococcus kyotonensis]	Rhodococcus kyotonensis	1200	0	237	1	286	1	286	0.2375	1.20253	0.2375	1.20253
AII10609.1	PE	blastp-nr	WP_033236299	WP_033236299:1	MULTISPECIES: DUF475 domain-containing protein [Rhodococcus] >gb|NMD60471.1| DUF475 domain-containing protein [Nocardia globerula] >gb|NRI65740.1| DUF475 domain-containing protein [Rhodococcus sp. MS16] >gb|RZL24404.1| DUF475 domain-containing protein [Rhodococcus sp.] >gb|KJF20576.1| hypothetical protein SZ00_03773 [Rhodococcus sp. AD45] >gb|PSR38189.1| DUF475 domain-containing protein [Rhodococ…	Nocardia globerula	1258	0	301	1	361	1	363	0.286169	1.19601	0.287758	1.20266	Uncharacterized protein
AII10609.1	PE	blastp-nr	WP_033236299	WP_033236299:1	MULTISPECIES: DUF475 domain-containing protein [Rhodococcus] >gb|NMD60471.1| DUF475 domain-containing protein [Nocardia globerula] >gb|NRI65740.1| DUF475 domain-containing protein [Rhodococcus sp. MS16] >gb|RZL24404.1| DUF475 domain-containing protein [Rhodococcus sp.] >gb|KJF20576.1| hypothetical protein SZ00_03773 [Rhodococcus sp. AD45] >gb|PSR38189.1| DUF475 domain-containing protein [Rhodococ…	Rhodococcus	1258	0	301	1	361	1	363	0.286169	1.19601	0.287758	1.20266	Uncharacterized protein
AII10609.1	PE	blastp-nr	WP_033236299	WP_033236299:1	MULTISPECIES: DUF475 domain-containing protein [Rhodococcus] >gb|NMD60471.1| DUF475 domain-containing protein [Nocardia globerula] >gb|NRI65740.1| DUF475 domain-containing protein [Rhodococcus sp. MS16] >gb|RZL24404.1| DUF475 domain-containing protein [Rhodococcus sp.] >gb|KJF20576.1| hypothetical protein SZ00_03773 [Rhodococcus sp. AD45] >gb|PSR38189.1| DUF475 domain-containing protein [Rhodococ…	Rhodococcus sp.	1258	0	301	1	361	1	363	0.286169	1.19601	0.287758	1.20266	Uncharacterized protein
AII10609.1	PE	blastp-nr	WP_033236299	WP_033236299:1	MULTISPECIES: DUF475 domain-containing protein [Rhodococcus] >gb|NMD60471.1| DUF475 domain-containing protein [Nocardia globerula] >gb|NRI65740.1| DUF475 domain-containing protein [Rhodococcus sp. MS16] >gb|RZL24404.1| DUF475 domain-containing protein [Rhodococcus sp.] >gb|KJF20576.1| hypothetical protein SZ00_03773 [Rhodococcus sp. AD45] >gb|PSR38189.1| DUF475 domain-containing protein [Rhodococ…	Rhodococcus sp. AD45	1258	0	301	1	361	1	363	0.286169	1.19601	0.287758	1.20266	Uncharacterized protein
AII10609.1	PE	blastp-nr	WP_033236299	WP_033236299:1	MULTISPECIES: DUF475 domain-containing protein [Rhodococcus] >gb|NMD60471.1| DUF475 domain-containing protein [Nocardia globerula] >gb|NRI65740.1| DUF475 domain-containing protein [Rhodococcus sp. MS16] >gb|RZL24404.1| DUF475 domain-containing protein [Rhodococcus sp.] >gb|KJF20576.1| hypothetical protein SZ00_03773 [Rhodococcus sp. AD45] >gb|PSR38189.1| DUF475 domain-containing protein [Rhodococ…	Rhodococcus sp. AD45-ID	1258	0	301	1	361	1	363	0.286169	1.19601	0.287758	1.20266	Uncharacterized protein
AII10609.1	PE	blastp-nr	WP_033236299	WP_033236299:1	MULTISPECIES: DUF475 domain-containing protein [Rhodococcus] >gb|NMD60471.1| DUF475 domain-containing protein [Nocardia globerula] >gb|NRI65740.1| DUF475 domain-containing protein [Rhodococcus sp. MS16] >gb|RZL24404.1| DUF475 domain-containing protein [Rhodococcus sp.] >gb|KJF20576.1| hypothetical protein SZ00_03773 [Rhodococcus sp. AD45] >gb|PSR38189.1| DUF475 domain-containing protein [Rhodococ…	Rhodococcus sp. MS16	1258	0	301	1	361	1	363	0.286169	1.19601	0.287758	1.20266	Uncharacterized protein
AII10609.1	PE	blastp-nr	WP_092806005	WP_092806005:1	DUF475 domain-containing protein [Rhodococcus globerulus]	Rhodococcus globerulus	1259	0	301	1	361	1	363	0.285941	1.19601	0.28753	1.20266
AII10609.1	PE	blastp-nr	WP_243620348	WP_243620348:1	DUF475 domain-containing protein [Rhodococcus sp. ARC_M6] >gb|MCJ0904516.1| DUF475 domain-containing protein [Rhodococcus sp. ARC_M6]	Rhodococcus sp. ARC_M6	1223	0	296	1	357	1	357	0.291087	1.2027	0.291087	1.2027
AII08632.1	PE	blastp-nr	WP_032396394	WP_032396394:1	MULTISPECIES: alkane 1-monooxygenase [Rhodococcus] >gb|OZD86041.1| alkane 1-monooxygenase [Rhodococcus sp. 05-339-2]	Rhodococcus	1833	0	335	1	405	1	404	0.220404	1.20597	0.219858	1.20299
AII08632.1	PE	blastp-nr	WP_032396394	WP_032396394:1	MULTISPECIES: alkane 1-monooxygenase [Rhodococcus] >gb|OZD86041.1| alkane 1-monooxygenase [Rhodococcus sp. 05-339-2]	Rhodococcus sp. 05-339-2	1833	0	335	1	405	1	404	0.220404	1.20597	0.219858	1.20299
AII08421.1	PE	blastp-nr	WP_089248125	WP_089248125:1	cytochrome P450 [Rhodococcus kyotonensis] >emb|SNT11161.1| Cytochrome P450 [Rhodococcus kyotonensis]	Rhodococcus kyotonensis	1953	0	374	1	440	1	451	0.224782	1.1738	0.230415	1.20321
AII10609.1	PE	blastp-nr	WP_006550709	WP_006550709:1	MULTISPECIES: DUF475 domain-containing protein [Rhodococcus] >gb|AWZ23093.1| DUF475 domain-containing protein [Rhodococcus pyridinivorans] >gb|EHK85381.1| hypothetical protein AK37_03563 [Rhodococcus pyridinivorans AK37] >gb|KHJ73653.1| membrane protein [Rhodococcus sp. Chr-9] >gb|MCD2140852.1| DUF475 domain-containing protein [Rhodococcus pyridinivorans] >gb|OBA36310.1| hypothetical protein A576…	Rhodococcus	1228	0	305	1	375	1	368	0.30456	1.22623	0.29886	1.20328	DUF475 domain-containing protein
AII10609.1	PE	blastp-nr	WP_006550709	WP_006550709:1	MULTISPECIES: DUF475 domain-containing protein [Rhodococcus] >gb|AWZ23093.1| DUF475 domain-containing protein [Rhodococcus pyridinivorans] >gb|EHK85381.1| hypothetical protein AK37_03563 [Rhodococcus pyridinivorans AK37] >gb|KHJ73653.1| membrane protein [Rhodococcus sp. Chr-9] >gb|MCD2140852.1| DUF475 domain-containing protein [Rhodococcus pyridinivorans] >gb|OBA36310.1| hypothetical protein A576…	Rhodococcus pyridinivorans	1228	0	305	1	375	1	368	0.30456	1.22623	0.29886	1.20328	DUF475 domain-containing protein
AII10609.1	PE	blastp-nr	WP_006550709	WP_006550709:1	MULTISPECIES: DUF475 domain-containing protein [Rhodococcus] >gb|AWZ23093.1| DUF475 domain-containing protein [Rhodococcus pyridinivorans] >gb|EHK85381.1| hypothetical protein AK37_03563 [Rhodococcus pyridinivorans AK37] >gb|KHJ73653.1| membrane protein [Rhodococcus sp. Chr-9] >gb|MCD2140852.1| DUF475 domain-containing protein [Rhodococcus pyridinivorans] >gb|OBA36310.1| hypothetical protein A576…	Rhodococcus pyridinivorans AK37	1228	0	305	1	375	1	368	0.30456	1.22623	0.29886	1.20328	DUF475 domain-containing protein
AII10609.1	PE	blastp-nr	WP_006550709	WP_006550709:1	MULTISPECIES: DUF475 domain-containing protein [Rhodococcus] >gb|AWZ23093.1| DUF475 domain-containing protein [Rhodococcus pyridinivorans] >gb|EHK85381.1| hypothetical protein AK37_03563 [Rhodococcus pyridinivorans AK37] >gb|KHJ73653.1| membrane protein [Rhodococcus sp. Chr-9] >gb|MCD2140852.1| DUF475 domain-containing protein [Rhodococcus pyridinivorans] >gb|OBA36310.1| hypothetical protein A576…	Rhodococcus sp. 852002-51564_SCH6189132-a	1228	0	305	1	375	1	368	0.30456	1.22623	0.29886	1.20328	DUF475 domain-containing protein
AII10609.1	PE	blastp-nr	WP_006550709	WP_006550709:1	MULTISPECIES: DUF475 domain-containing protein [Rhodococcus] >gb|AWZ23093.1| DUF475 domain-containing protein [Rhodococcus pyridinivorans] >gb|EHK85381.1| hypothetical protein AK37_03563 [Rhodococcus pyridinivorans AK37] >gb|KHJ73653.1| membrane protein [Rhodococcus sp. Chr-9] >gb|MCD2140852.1| DUF475 domain-containing protein [Rhodococcus pyridinivorans] >gb|OBA36310.1| hypothetical protein A576…	Rhodococcus sp. Chr-9	1228	0	305	1	375	1	368	0.30456	1.22623	0.29886	1.20328	DUF475 domain-containing protein
AII10609.1	PE	blastp-nr	WP_060652590	WP_060652590:1	DUF475 domain-containing protein [Rhodococcus pyridinivorans] >gb|KSZ57903.1| membrane protein [Rhodococcus pyridinivorans KG-16]	Rhodococcus pyridinivorans	1232	0	305	1	375	1	368	0.303571	1.22623	0.29789	1.20328	Membrane protein
AII10609.1	PE	blastp-nr	WP_060652590	WP_060652590:1	DUF475 domain-containing protein [Rhodococcus pyridinivorans] >gb|KSZ57903.1| membrane protein [Rhodococcus pyridinivorans KG-16]	Rhodococcus pyridinivorans KG-16	1232	0	305	1	375	1	368	0.303571	1.22623	0.29789	1.20328	Membrane protein
AII10609.1	PE	blastp-nr	WP_072812454	WP_072812454:1	DUF475 domain-containing protein [Rhodococcus zopfii] >gb|MBP2214782.1| hypothetical protein [Rhodococcus ruber] >gb|NCL77153.1| hypothetical protein [Rhodococcus sp. YH1] >gb|NCL78845.1| hypothetical protein [Rhodococcus sp. YH1] >gb|OOL32076.1| membrane protein [Rhodococcus rhodochrous]	Rhodococcus rhodochrous	1238	0	305	1	376	1	368	0.302908	1.22951	0.296446	1.20328
AII10609.1	PE	blastp-nr	WP_072812454	WP_072812454:1	DUF475 domain-containing protein [Rhodococcus zopfii] >gb|MBP2214782.1| hypothetical protein [Rhodococcus ruber] >gb|NCL77153.1| hypothetical protein [Rhodococcus sp. YH1] >gb|NCL78845.1| hypothetical protein [Rhodococcus sp. YH1] >gb|OOL32076.1| membrane protein [Rhodococcus rhodochrous]	Rhodococcus ruber	1238	0	305	1	376	1	368	0.302908	1.22951	0.296446	1.20328
AII10609.1	PE	blastp-nr	WP_072812454	WP_072812454:1	DUF475 domain-containing protein [Rhodococcus zopfii] >gb|MBP2214782.1| hypothetical protein [Rhodococcus ruber] >gb|NCL77153.1| hypothetical protein [Rhodococcus sp. YH1] >gb|NCL78845.1| hypothetical protein [Rhodococcus sp. YH1] >gb|OOL32076.1| membrane protein [Rhodococcus rhodochrous]	Rhodococcus sp. YH1	1238	0	305	1	376	1	368	0.302908	1.22951	0.296446	1.20328
AII10609.1	PE	blastp-nr	WP_072812454	WP_072812454:1	DUF475 domain-containing protein [Rhodococcus zopfii] >gb|MBP2214782.1| hypothetical protein [Rhodococcus ruber] >gb|NCL77153.1| hypothetical protein [Rhodococcus sp. YH1] >gb|NCL78845.1| hypothetical protein [Rhodococcus sp. YH1] >gb|OOL32076.1| membrane protein [Rhodococcus rhodochrous]	Rhodococcus zopfii	1238	0	305	1	376	1	368	0.302908	1.22951	0.296446	1.20328
AII10609.1	PE	blastp-nr	WP_245219566	WP_245219566:1	DUF475 domain-containing protein [Rhodococcus qingshengii]	Rhodococcus qingshengii	1164	0	288	17	361	1	348	0.295533	1.19444	0.29811	1.20486
AII10609.1	PE	blastp-nr	WP_245361533	WP_245361533:1	DUF475 domain-containing protein [Rhodococcus sp. PvP104] >gb|MBP2526697.1| hypothetical protein [Rhodococcus sp. PvP104]	Rhodococcus sp. PvP104	1164	0	288	17	361	1	348	0.295533	1.19444	0.29811	1.20486
AII10609.1	PE	blastp-nr	NLE82693	NLE82693:1	DUF475 domain-containing protein [Rhodococcus sp.]	Rhodococcus sp.	1016	0	244	62	360	1	295	0.293307	1.22131	0.28937	1.20492	DUF475 domain-containing protein
AII10609.1	PE	blastp-nr	WP_088899346	WP_088899346:1	DUF475 domain-containing protein [Rhodococcus sp. BUPNP1] >gb|OWY79579.1| hypothetical protein B9C99_22030 [Rhodococcus sp. BUPNP1]	Rhodococcus sp. BUPNP1	1222	0	302	1	373	1	365	0.304419	1.23179	0.297872	1.2053
AII08632.1	PE	blastp-nr	WP_135043314	WP_135043314:1	alkane 1-monooxygenase [Rhodococcus sp. 1R11] >gb|TFI44597.1| alkane 1-monooxygenase [Rhodococcus sp. 1R11]	Rhodococcus sp. 1R11	1817	0	336	1	407	1	406	0.223445	1.20833	0.222895	1.20536
AII08421.1	PE	blastp-nr	WP_080726552	WP_080726552:1	cytochrome P450 [Rhodococcus sp. YH3-3]	Rhodococcus sp. YH3-3	1914	0	360	6	440	21	455	0.22675	1.20556	0.22675	1.20556
AII10609.1	PE	blastp-nr	WP_202022492	WP_202022492:1	DUF475 domain-containing protein [Rhodococcus sp. MS13]	Rhodococcus sp. MS13	1174	0	287	17	361	1	347	0.293015	1.19861	0.294719	1.20557
AII10609.1	PE	blastp-nr	WP_124396247	WP_124396247:1	DUF475 domain-containing protein, partial [Rhodococcus wratislaviensis]	Rhodococcus wratislaviensis	338	0	68	296	377	1	83	0.239645	1.19118	0.242604	1.20588
AII10609.1	PE	blastp-nr	NKS55504	NKS55504:1	DUF475 domain-containing protein [Rhodococcus equi]	Rhodococcus equi	1239	0	301	1	375	1	364	0.301856	1.24252	0.292978	1.20598
AII08632.1	PE	blastp-nr	WP_243596799	WP_243596799:1	alkane 1-monooxygenase [Rhodococcus sp. ARC_M12] >gb|MCJ0980166.1| alkane 1-monooxygenase [Rhodococcus sp. ARC_M12]	Rhodococcus sp. ARC_M12	1841	0	334	1	405	1	404	0.219446	1.20958	0.218903	1.20659
AII08632.1	PE	blastp-nr	WP_243609020	WP_243609020:1	alkane 1-monooxygenase [Rhodococcus sp. ARC_M5] >gb|MCJ0892010.1| alkane 1-monooxygenase [Rhodococcus sp. ARC_M5]	Rhodococcus sp. ARC_M5	1844	0	334	1	405	1	404	0.219089	1.20958	0.218547	1.20659
AII10609.1	PE	blastp-nr	WP_070387111	WP_070387111:1	DUF475 domain-containing protein [Rhodococcus erythropolis] >gb|OFV72702.1| integral membrane protein TerC family protein [Rhodococcus erythropolis]	Rhodococcus erythropolis	1196	0	300	1	361	1	363	0.301003	1.2	0.302676	1.20667	Integral membrane protein TerC family protein
AII10609.1	PE	blastp-nr	WP_182262203	WP_182262203:1	MULTISPECIES: DUF475 domain-containing protein [Rhodococcus] >gb|MBY6387896.1| DUF475 domain-containing protein [Rhodococcus erythropolis]	Rhodococcus	1202	0	300	1	361	1	363	0.299501	1.2	0.301165	1.20667
AII10609.1	PE	blastp-nr	WP_182262203	WP_182262203:1	MULTISPECIES: DUF475 domain-containing protein [Rhodococcus] >gb|MBY6387896.1| DUF475 domain-containing protein [Rhodococcus erythropolis]	Rhodococcus erythropolis	1202	0	300	1	361	1	363	0.299501	1.2	0.301165	1.20667
AII10609.1	PE	blastp-nr	WP_244866784	WP_244866784:1	DUF475 domain-containing protein [Rhodococcus sp. B50]	Rhodococcus sp. B50	1202	0	290	3	357	1	351	0.294509	1.22069	0.291181	1.2069
AII10609.1	PE	blastp-nr	WP_033097514	WP_033097514:1	MULTISPECIES: DUF475 domain-containing protein [Rhodococcus] >gb|AOD21130.1| hypothetical protein IM25_05380 [Rhodococcus sp. p52] >gb|MBX4168656.1| DUF475 domain-containing protein [Rhodococcus sp. DMU2021] >gb|MCD2118803.1| DUF475 domain-containing protein [Rhodococcus pyridinivorans] >gb|QXF82283.1| DUF475 domain-containing protein [Rhodococcus pyridinivorans] >gb|QXU53534.1| DUF475 domain-con…	Rhodococcus	1227	0	304	1	375	1	368	0.304808	1.23026	0.299104	1.20724	Uncharacterized protein
AII10609.1	PE	blastp-nr	WP_033097514	WP_033097514:1	MULTISPECIES: DUF475 domain-containing protein [Rhodococcus] >gb|AOD21130.1| hypothetical protein IM25_05380 [Rhodococcus sp. p52] >gb|MBX4168656.1| DUF475 domain-containing protein [Rhodococcus sp. DMU2021] >gb|MCD2118803.1| DUF475 domain-containing protein [Rhodococcus pyridinivorans] >gb|QXF82283.1| DUF475 domain-containing protein [Rhodococcus pyridinivorans] >gb|QXU53534.1| DUF475 domain-con…	Rhodococcus pyridinivorans	1227	0	304	1	375	1	368	0.304808	1.23026	0.299104	1.20724	Uncharacterized protein
AII10609.1	PE	blastp-nr	WP_033097514	WP_033097514:1	MULTISPECIES: DUF475 domain-containing protein [Rhodococcus] >gb|AOD21130.1| hypothetical protein IM25_05380 [Rhodococcus sp. p52] >gb|MBX4168656.1| DUF475 domain-containing protein [Rhodococcus sp. DMU2021] >gb|MCD2118803.1| DUF475 domain-containing protein [Rhodococcus pyridinivorans] >gb|QXF82283.1| DUF475 domain-containing protein [Rhodococcus pyridinivorans] >gb|QXU53534.1| DUF475 domain-con…	Rhodococcus sp. DMU2021	1227	0	304	1	375	1	368	0.304808	1.23026	0.299104	1.20724	Uncharacterized protein
AII10609.1	PE	blastp-nr	WP_033097514	WP_033097514:1	MULTISPECIES: DUF475 domain-containing protein [Rhodococcus] >gb|AOD21130.1| hypothetical protein IM25_05380 [Rhodococcus sp. p52] >gb|MBX4168656.1| DUF475 domain-containing protein [Rhodococcus sp. DMU2021] >gb|MCD2118803.1| DUF475 domain-containing protein [Rhodococcus pyridinivorans] >gb|QXF82283.1| DUF475 domain-containing protein [Rhodococcus pyridinivorans] >gb|QXU53534.1| DUF475 domain-con…	Rhodococcus sp. LW-XY12	1227	0	304	1	375	1	368	0.304808	1.23026	0.299104	1.20724	Uncharacterized protein
AII10609.1	PE	blastp-nr	WP_033097514	WP_033097514:1	MULTISPECIES: DUF475 domain-containing protein [Rhodococcus] >gb|AOD21130.1| hypothetical protein IM25_05380 [Rhodococcus sp. p52] >gb|MBX4168656.1| DUF475 domain-containing protein [Rhodococcus sp. DMU2021] >gb|MCD2118803.1| DUF475 domain-containing protein [Rhodococcus pyridinivorans] >gb|QXF82283.1| DUF475 domain-containing protein [Rhodococcus pyridinivorans] >gb|QXU53534.1| DUF475 domain-con…	Rhodococcus sp. p52	1227	0	304	1	375	1	368	0.304808	1.23026	0.299104	1.20724	Uncharacterized protein
AII08632.1	PE	blastp-nr	WP_230557971	WP_230557971:1	alkane 1-monooxygenase [Rhodococcus sp. I2R] >gb|MCC8929998.1| alkane 1-monooxygenase [Rhodococcus sp. I2R]	Rhodococcus sp. I2R	1744	0	312	28	405	1	378	0.21617	1.20833	0.21617	1.20833
AII08632.1	PE	blastp-nr	WP_206508641	WP_206508641:1	alkane 1-monooxygenase [Rhodococcus sp. KRD197]	Rhodococcus sp. KRD197	1778	0	312	28	405	1	378	0.212036	1.20833	0.212036	1.20833
AII10609.1	PE	blastp-nr	WP_202917513	WP_202917513:1	MULTISPECIES: DUF475 domain-containing protein [Rhodococcus]	Rhodococcus	1227	0	302	3	376	1	366	0.303993	1.2351	0.297474	1.20861
AII10609.1	PE	blastp-nr	WP_072815627	WP_072815627:1	DUF475 domain-containing protein [Rhodococcus zopfii]	Rhodococcus zopfii	1201	0	292	1	358	1	354	0.297252	1.2226	0.293922	1.2089
AII08421.1	PE	blastp-nr	WP_233366324	WP_233366324:1	cytochrome P450 [Rhodococcus globerulus] >gb|MCE4269004.1| cytochrome P450 [Rhodococcus globerulus]	Rhodococcus globerulus	1909	0	359	6	440	21	455	0.227344	1.20891	0.227344	1.20891
AII10609.1	PE	blastp-nr	MCD2154344	MCD2154344:1	DUF475 domain-containing protein [Rhodococcus cerastii]	Rhodococcus cerastii	1199	0	299	1	361	1	363	0.30025	1.20401	0.301918	1.2107
AII10609.1	PE	blastp-nr	WP_020906048	WP_020906048:1	MULTISPECIES: DUF475 domain-containing protein [Rhodococcus] >gb|MBF7735489.1| DUF475 domain-containing protein [Rhodococcus erythropolis] >gb|EQM31442.1| membrane protein [Rhodococcus erythropolis DN1] >gb|MBH5141389.1| DUF475 domain-containing protein [Rhodococcus erythropolis] >gb|MQP31781.1| DUF475 domain-containing protein [Rhodococcus erythropolis] >gb|OQM83498.1| hypothetical protein B0E55…	Rhodococcus	1199	0	299	1	361	1	363	0.30025	1.20401	0.301918	1.2107	Conserved hypothetical membrane protein
AII10609.1	PE	blastp-nr	WP_020906048	WP_020906048:1	MULTISPECIES: DUF475 domain-containing protein [Rhodococcus] >gb|MBF7735489.1| DUF475 domain-containing protein [Rhodococcus erythropolis] >gb|EQM31442.1| membrane protein [Rhodococcus erythropolis DN1] >gb|MBH5141389.1| DUF475 domain-containing protein [Rhodococcus erythropolis] >gb|MQP31781.1| DUF475 domain-containing protein [Rhodococcus erythropolis] >gb|OQM83498.1| hypothetical protein B0E55…	Rhodococcus erythropolis	1199	0	299	1	361	1	363	0.30025	1.20401	0.301918	1.2107	Conserved hypothetical membrane protein
AII10609.1	PE	blastp-nr	WP_020906048	WP_020906048:1	MULTISPECIES: DUF475 domain-containing protein [Rhodococcus] >gb|MBF7735489.1| DUF475 domain-containing protein [Rhodococcus erythropolis] >gb|EQM31442.1| membrane protein [Rhodococcus erythropolis DN1] >gb|MBH5141389.1| DUF475 domain-containing protein [Rhodococcus erythropolis] >gb|MQP31781.1| DUF475 domain-containing protein [Rhodococcus erythropolis] >gb|OQM83498.1| hypothetical protein B0E55…	Rhodococcus erythropolis DN1	1199	0	299	1	361	1	363	0.30025	1.20401	0.301918	1.2107	Conserved hypothetical membrane protein
AII10609.1	PE	blastp-nr	WP_020906048	WP_020906048:1	MULTISPECIES: DUF475 domain-containing protein [Rhodococcus] >gb|MBF7735489.1| DUF475 domain-containing protein [Rhodococcus erythropolis] >gb|EQM31442.1| membrane protein [Rhodococcus erythropolis DN1] >gb|MBH5141389.1| DUF475 domain-containing protein [Rhodococcus erythropolis] >gb|MQP31781.1| DUF475 domain-containing protein [Rhodococcus erythropolis] >gb|OQM83498.1| hypothetical protein B0E55…	Rhodococcus sp. 66b	1199	0	299	1	361	1	363	0.30025	1.20401	0.301918	1.2107	Conserved hypothetical membrane protein
AII10609.1	PE	blastp-nr	WP_125050268	WP_125050268:1	MULTISPECIES: DUF475 domain-containing protein [Rhodococcus] >gb|AZI60204.1| DUF475 domain-containing protein [Rhodococcus sp. NJ-530] >gb|UDF21895.1| DUF475 domain-containing protein [Rhodococcus qingshengii]	Rhodococcus	1235	0	299	1	361	1	363	0.291498	1.20401	0.293117	1.2107
AII10609.1	PE	blastp-nr	WP_125050268	WP_125050268:1	MULTISPECIES: DUF475 domain-containing protein [Rhodococcus] >gb|AZI60204.1| DUF475 domain-containing protein [Rhodococcus sp. NJ-530] >gb|UDF21895.1| DUF475 domain-containing protein [Rhodococcus qingshengii]	Rhodococcus qingshengii	1235	0	299	1	361	1	363	0.291498	1.20401	0.293117	1.2107
AII10609.1	PE	blastp-nr	WP_125050268	WP_125050268:1	MULTISPECIES: DUF475 domain-containing protein [Rhodococcus] >gb|AZI60204.1| DUF475 domain-containing protein [Rhodococcus sp. NJ-530] >gb|UDF21895.1| DUF475 domain-containing protein [Rhodococcus qingshengii]	Rhodococcus sp. NJ-530	1235	0	299	1	361	1	363	0.291498	1.20401	0.293117	1.2107
AII10609.1	PE	blastp-nr	WP_054187878	WP_054187878:1	MULTISPECIES: DUF475 domain-containing protein [Rhodococcus] >gb|KPH18223.1| hypothetical protein AN948_17915 [Rhodococcus sp. ADH] >gb|UEL33754.1| DUF475 domain-containing protein [Rhodococcus sp. C1]	Rhodococcus	1236	0	299	1	361	1	363	0.291262	1.20401	0.29288	1.2107
AII10609.1	PE	blastp-nr	WP_054187878	WP_054187878:1	MULTISPECIES: DUF475 domain-containing protein [Rhodococcus] >gb|KPH18223.1| hypothetical protein AN948_17915 [Rhodococcus sp. ADH] >gb|UEL33754.1| DUF475 domain-containing protein [Rhodococcus sp. C1]	Rhodococcus sp. ADH	1236	0	299	1	361	1	363	0.291262	1.20401	0.29288	1.2107
AII10609.1	PE	blastp-nr	WP_054187878	WP_054187878:1	MULTISPECIES: DUF475 domain-containing protein [Rhodococcus] >gb|KPH18223.1| hypothetical protein AN948_17915 [Rhodococcus sp. ADH] >gb|UEL33754.1| DUF475 domain-containing protein [Rhodococcus sp. C1]	Rhodococcus sp. C1	1236	0	299	1	361	1	363	0.291262	1.20401	0.29288	1.2107
AII10609.1	PE	blastp-nr	WP_071935897	WP_071935897:1	DUF475 domain-containing protein [Rhodococcus sp. 2G] >gb|APE10935.1| hypothetical protein BO226_18470 [Rhodococcus sp. 2G]	Rhodococcus sp. 2G	1223	0	303	1	375	1	368	0.305805	1.23432	0.300082	1.21122	Uncharacterized protein
AII10609.1	PE	blastp-nr	WP_120280819	WP_120280819:1	DUF475 domain-containing protein [Rhodococcus rhodochrous] >gb|MCD2113485.1| DUF475 domain-containing protein [Rhodococcus rhodochrous] >gb|QHG81641.1| DUF475 domain-containing protein [Rhodococcus rhodochrous] >gb|QOH58683.1| hypothetical protein C6Y44_23905 [Rhodococcus rhodochrous]	Rhodococcus rhodochrous	1232	0	303	1	375	1	368	0.303571	1.23432	0.29789	1.21122
AII10609.1	PE	blastp-nr	WP_072700774	WP_072700774:1	DUF475 domain-containing protein [Rhodococcus coprophilus] >gb|MBM7459030.1| hypothetical protein [Rhodococcus coprophilus] >emb|SQI34593.1| integral membrane protein, YkoY family [Rhodococcus coprophilus]	Rhodococcus coprophilus	1218	0	298	1	366	1	362	0.299672	1.22483	0.296388	1.21141	Integral membrane protein, YkoY family
AII10609.1	PE	blastp-nr	WP_247273868	WP_247273868:1	DUF475 domain-containing protein [Rhodococcus sp. F64268] >gb|MCK0091664.1| DUF475 domain-containing protein [Rhodococcus sp. F64268]	Rhodococcus sp. F64268	1210	0	293	1	360	1	356	0.296694	1.22526	0.293388	1.2116
AII08632.1	PE	blastp-nr	AIA96565	AIA96565:1	alkane 1-monooxygenase, partial [Rhodococcus trifolii]	Rhodococcus trifolii	912	0	165	113	313	1	201	0.219298	1.21212	0.219298	1.21212	Alkane 1-monooxygenase
AII11185.1	PE	blastp-nr	WP_022595683	WP_022595683:1	multicopper oxidase family protein [Rhodococcus equi] >gb|AVP68522.1| multicopper oxidase family protein [Rhodococcus equi] >gb|ERN45639.1| ferroxidase [Rhodococcus hoagii NBRC 101255 = C 7] >gb|MBM4626445.1| multicopper oxidase domain-containing protein [Rhodococcus equi] >gb|ORL26799.1| copper oxidase [Rhodococcus equi] >gb|ORM00151.1| copper oxidase [Rhodococcus equi]	Rhodococcus equi	1682	0	328	32	516	33	513	0.287753	1.47561	0.285375	1.46341
AII11185.1	PE	blastp-nr	WP_022595683	WP_022595683:1	multicopper oxidase family protein [Rhodococcus equi] >gb|AVP68522.1| multicopper oxidase family protein [Rhodococcus equi] >gb|ERN45639.1| ferroxidase [Rhodococcus hoagii NBRC 101255 = C 7] >gb|MBM4626445.1| multicopper oxidase domain-containing protein [Rhodococcus equi] >gb|ORL26799.1| copper oxidase [Rhodococcus equi] >gb|ORM00151.1| copper oxidase [Rhodococcus equi]	Rhodococcus hoagii NBRC 101255 = C 7	1682	0	328	32	516	33	513	0.287753	1.47561	0.285375	1.46341
AII10609.1	PE	blastp-nr	WP_197251074	WP_197251074:1	DUF475 domain-containing protein [Rhodococcus sp. HM1] >gb|MBH0119106.1| DUF475 domain-containing protein [Rhodococcus sp. CX] >gb|MCK8675416.1| DUF475 domain-containing protein [Rhodococcus sp. HM1]	Rhodococcus sp. CX	1216	0	291	1	358	1	354	0.293586	1.2268	0.290296	1.21306
AII10609.1	PE	blastp-nr	WP_197251074	WP_197251074:1	DUF475 domain-containing protein [Rhodococcus sp. HM1] >gb|MBH0119106.1| DUF475 domain-containing protein [Rhodococcus sp. CX] >gb|MCK8675416.1| DUF475 domain-containing protein [Rhodococcus sp. HM1]	Rhodococcus sp. HM1	1216	0	291	1	358	1	354	0.293586	1.2268	0.290296	1.21306
AII08632.1	PE	blastp-nr	AHA51178	AHA51178:1	alkane-1-monooxygenase, partial [Rhodococcus yunnanensis]	Rhodococcus yunnanensis	926	0	164	114	313	1	200	0.214903	1.21341	0.214903	1.21341	Alkane-1-monooxygenase
AII08632.1	PE	blastp-nr	WP_089243150	WP_089243150:1	alkane 1-monooxygenase [Rhodococcus kyotonensis] >emb|SNS36507.1| alkane 1-monooxygenase [Rhodococcus kyotonensis]	Rhodococcus kyotonensis	1844	0	327	13	410	11	408	0.215293	1.21407	0.215293	1.21407
AII10609.1	PE	blastp-nr	MBJ7350411	MBJ7350411:1	DUF475 domain-containing protein [Rhodococcus sp.]	Rhodococcus sp.	487	0	98	249	367	1	120	0.2423	1.20408	0.244353	1.21429
AII10609.1	PE	blastp-nr	WP_231610114	WP_231610114:1	DUF475 domain-containing protein [Rhodococcus sp. CX]	Rhodococcus sp. CX	1208	0	289	3	358	1	352	0.293874	1.22837	0.290563	1.21453
AII10609.1	PE	blastp-nr	WP_060939633	WP_060939633:1	MULTISPECIES: DUF475 domain-containing protein [Rhodococcus] >gb|MBO8149826.1| DUF475 domain-containing protein [Rhodococcus erythropolis] >gb|MCJ0896548.1| DUF475 domain-containing protein [Rhodococcus sp. ARC_M13] >gb|UKO87225.1| DUF475 domain-containing protein [Rhodococcus erythropolis] >dbj|GCB54185.1| membrane protein [Rhodococcus erythropolis]	Rhodococcus	1230	0	298	1	361	1	363	0.292683	1.20805	0.294309	1.21477	Membrane protein
AII10609.1	PE	blastp-nr	WP_060939633	WP_060939633:1	MULTISPECIES: DUF475 domain-containing protein [Rhodococcus] >gb|MBO8149826.1| DUF475 domain-containing protein [Rhodococcus erythropolis] >gb|MCJ0896548.1| DUF475 domain-containing protein [Rhodococcus sp. ARC_M13] >gb|UKO87225.1| DUF475 domain-containing protein [Rhodococcus erythropolis] >dbj|GCB54185.1| membrane protein [Rhodococcus erythropolis]	Rhodococcus erythropolis	1230	0	298	1	361	1	363	0.292683	1.20805	0.294309	1.21477	Membrane protein
AII10609.1	PE	blastp-nr	WP_060939633	WP_060939633:1	MULTISPECIES: DUF475 domain-containing protein [Rhodococcus] >gb|MBO8149826.1| DUF475 domain-containing protein [Rhodococcus erythropolis] >gb|MCJ0896548.1| DUF475 domain-containing protein [Rhodococcus sp. ARC_M13] >gb|UKO87225.1| DUF475 domain-containing protein [Rhodococcus erythropolis] >dbj|GCB54185.1| membrane protein [Rhodococcus erythropolis]	Rhodococcus sp. ARC_M13	1230	0	298	1	361	1	363	0.292683	1.20805	0.294309	1.21477	Membrane protein
AII10609.1	PE	blastp-nr	WP_046377871	WP_046377871:1	MULTISPECIES: DUF475 domain-containing protein [Rhodococcus] >gb|MYV31085.1| DUF475 domain-containing protein [Rhodococcus erythropolis] >gb|AKD95881.1| membrane protein [Rhodococcus erythropolis] >gb|ARE32432.1| hypothetical protein A0W34_03075 [Rhodococcus sp. BH4] >gb|KZF18708.1| hypothetical protein A2J01_18575 [Rhodococcus sp. EPR-134] >gb|OCC18460.1| hypothetical protein AS590_09700 [Rhodoc…	Rhodococcus	1230	0	298	1	361	1	363	0.292683	1.20805	0.294309	1.21477	DUF475 domain-containing protein
AII10609.1	PE	blastp-nr	WP_046377871	WP_046377871:1	MULTISPECIES: DUF475 domain-containing protein [Rhodococcus] >gb|MYV31085.1| DUF475 domain-containing protein [Rhodococcus erythropolis] >gb|AKD95881.1| membrane protein [Rhodococcus erythropolis] >gb|ARE32432.1| hypothetical protein A0W34_03075 [Rhodococcus sp. BH4] >gb|KZF18708.1| hypothetical protein A2J01_18575 [Rhodococcus sp. EPR-134] >gb|OCC18460.1| hypothetical protein AS590_09700 [Rhodoc…	Rhodococcus equi	1230	0	298	1	361	1	363	0.292683	1.20805	0.294309	1.21477	DUF475 domain-containing protein
AII10609.1	PE	blastp-nr	WP_046377871	WP_046377871:1	MULTISPECIES: DUF475 domain-containing protein [Rhodococcus] >gb|MYV31085.1| DUF475 domain-containing protein [Rhodococcus erythropolis] >gb|AKD95881.1| membrane protein [Rhodococcus erythropolis] >gb|ARE32432.1| hypothetical protein A0W34_03075 [Rhodococcus sp. BH4] >gb|KZF18708.1| hypothetical protein A2J01_18575 [Rhodococcus sp. EPR-134] >gb|OCC18460.1| hypothetical protein AS590_09700 [Rhodoc…	Rhodococcus erythropolis	1230	0	298	1	361	1	363	0.292683	1.20805	0.294309	1.21477	DUF475 domain-containing protein
AII10609.1	PE	blastp-nr	WP_046377871	WP_046377871:1	MULTISPECIES: DUF475 domain-containing protein [Rhodococcus] >gb|MYV31085.1| DUF475 domain-containing protein [Rhodococcus erythropolis] >gb|AKD95881.1| membrane protein [Rhodococcus erythropolis] >gb|ARE32432.1| hypothetical protein A0W34_03075 [Rhodococcus sp. BH4] >gb|KZF18708.1| hypothetical protein A2J01_18575 [Rhodococcus sp. EPR-134] >gb|OCC18460.1| hypothetical protein AS590_09700 [Rhodoc…	Rhodococcus sp. BH4	1230	0	298	1	361	1	363	0.292683	1.20805	0.294309	1.21477	DUF475 domain-containing protein
AII10609.1	PE	blastp-nr	WP_046377871	WP_046377871:1	MULTISPECIES: DUF475 domain-containing protein [Rhodococcus] >gb|MYV31085.1| DUF475 domain-containing protein [Rhodococcus erythropolis] >gb|AKD95881.1| membrane protein [Rhodococcus erythropolis] >gb|ARE32432.1| hypothetical protein A0W34_03075 [Rhodococcus sp. BH4] >gb|KZF18708.1| hypothetical protein A2J01_18575 [Rhodococcus sp. EPR-134] >gb|OCC18460.1| hypothetical protein AS590_09700 [Rhodoc…	Rhodococcus sp. EPR-134	1230	0	298	1	361	1	363	0.292683	1.20805	0.294309	1.21477	DUF475 domain-containing protein
AII10609.1	PE	blastp-nr	WP_200314474	WP_200314474:1	DUF475 domain-containing protein [Rhodococcus sp. P-2] >gb|QQM21489.1| DUF475 domain-containing protein [Rhodococcus sp. P-2]	Rhodococcus sp. P-2	1230	0	298	1	361	1	363	0.292683	1.20805	0.294309	1.21477
AII10609.1	PE	blastp-nr	WP_235171225	WP_235171225:1	DUF475 domain-containing protein [Rhodococcus erythropolis] >gb|UJC76759.1| DUF475 domain-containing protein [Rhodococcus erythropolis]	Rhodococcus erythropolis	1230	0	298	1	361	1	363	0.292683	1.20805	0.294309	1.21477
AII10609.1	PE	blastp-nr	WP_124568989	WP_124568989:1	DUF475 domain-containing protein [Rhodococcus sp. KBW08] >gb|MBJ7478252.1| DUF475 domain-containing protein [Rhodococcus sp.] >gb|RQO44814.1| hypothetical protein DBV08_23540 [Rhodococcus sp. KBW08]	Rhodococcus sp.	1230	0	298	1	361	1	363	0.292683	1.20805	0.294309	1.21477
AII10609.1	PE	blastp-nr	WP_124568989	WP_124568989:1	DUF475 domain-containing protein [Rhodococcus sp. KBW08] >gb|MBJ7478252.1| DUF475 domain-containing protein [Rhodococcus sp.] >gb|RQO44814.1| hypothetical protein DBV08_23540 [Rhodococcus sp. KBW08]	Rhodococcus sp. KBW08	1230	0	298	1	361	1	363	0.292683	1.20805	0.294309	1.21477
AII10609.1	PE	blastp-nr	MBS2990840	MBS2990840:1	DUF475 domain-containing protein [Rhodococcus erythropolis]	Rhodococcus erythropolis	1230	0	298	1	361	1	363	0.292683	1.20805	0.294309	1.21477
AII10609.1	PE	blastp-nr	WP_003941145	WP_003941145:1	MULTISPECIES: DUF475 domain-containing protein [Rhodococcus] >gb|ERB55257.1| membrane protein [Rhodococcus sp. P27] >gb|MBQ9051336.1| DUF475 domain-containing protein [Rhodococcus sp.] >gb|NHE64327.1| DUF475 domain-containing protein [Rhodococcus sp. D-46] >gb|AGT90441.1| hypothetical protein O5Y_02830 [Rhodococcus erythropolis CCM2595] >gb|ATI35124.1| DUF475 domain-containing protein [Rhodococcu…	Rhodococcus	1230	0	298	1	361	1	363	0.292683	1.20805	0.294309	1.21477	Membrane protein
AII10609.1	PE	blastp-nr	WP_003941145	WP_003941145:1	MULTISPECIES: DUF475 domain-containing protein [Rhodococcus] >gb|ERB55257.1| membrane protein [Rhodococcus sp. P27] >gb|MBQ9051336.1| DUF475 domain-containing protein [Rhodococcus sp.] >gb|NHE64327.1| DUF475 domain-containing protein [Rhodococcus sp. D-46] >gb|AGT90441.1| hypothetical protein O5Y_02830 [Rhodococcus erythropolis CCM2595] >gb|ATI35124.1| DUF475 domain-containing protein [Rhodococcu…	Rhodococcus erythropolis CCM2595	1230	0	298	1	361	1	363	0.292683	1.20805	0.294309	1.21477	Membrane protein
AII10609.1	PE	blastp-nr	WP_003941145	WP_003941145:1	MULTISPECIES: DUF475 domain-containing protein [Rhodococcus] >gb|ERB55257.1| membrane protein [Rhodococcus sp. P27] >gb|MBQ9051336.1| DUF475 domain-containing protein [Rhodococcus sp.] >gb|NHE64327.1| DUF475 domain-containing protein [Rhodococcus sp. D-46] >gb|AGT90441.1| hypothetical protein O5Y_02830 [Rhodococcus erythropolis CCM2595] >gb|ATI35124.1| DUF475 domain-containing protein [Rhodococcu…	Rhodococcus sp.	1230	0	298	1	361	1	363	0.292683	1.20805	0.294309	1.21477	Membrane protein
AII10609.1	PE	blastp-nr	WP_003941145	WP_003941145:1	MULTISPECIES: DUF475 domain-containing protein [Rhodococcus] >gb|ERB55257.1| membrane protein [Rhodococcus sp. P27] >gb|MBQ9051336.1| DUF475 domain-containing protein [Rhodococcus sp.] >gb|NHE64327.1| DUF475 domain-containing protein [Rhodococcus sp. D-46] >gb|AGT90441.1| hypothetical protein O5Y_02830 [Rhodococcus erythropolis CCM2595] >gb|ATI35124.1| DUF475 domain-containing protein [Rhodococcu…	Rhodococcus sp. D-46	1230	0	298	1	361	1	363	0.292683	1.20805	0.294309	1.21477	Membrane protein
AII10609.1	PE	blastp-nr	WP_003941145	WP_003941145:1	MULTISPECIES: DUF475 domain-containing protein [Rhodococcus] >gb|ERB55257.1| membrane protein [Rhodococcus sp. P27] >gb|MBQ9051336.1| DUF475 domain-containing protein [Rhodococcus sp.] >gb|NHE64327.1| DUF475 domain-containing protein [Rhodococcus sp. D-46] >gb|AGT90441.1| hypothetical protein O5Y_02830 [Rhodococcus erythropolis CCM2595] >gb|ATI35124.1| DUF475 domain-containing protein [Rhodococcu…	Rhodococcus sp. H-CA8f	1230	0	298	1	361	1	363	0.292683	1.20805	0.294309	1.21477	Membrane protein
AII10609.1	PE	blastp-nr	WP_003941145	WP_003941145:1	MULTISPECIES: DUF475 domain-containing protein [Rhodococcus] >gb|ERB55257.1| membrane protein [Rhodococcus sp. P27] >gb|MBQ9051336.1| DUF475 domain-containing protein [Rhodococcus sp.] >gb|NHE64327.1| DUF475 domain-containing protein [Rhodococcus sp. D-46] >gb|AGT90441.1| hypothetical protein O5Y_02830 [Rhodococcus erythropolis CCM2595] >gb|ATI35124.1| DUF475 domain-containing protein [Rhodococcu…	Rhodococcus sp. P27	1230	0	298	1	361	1	363	0.292683	1.20805	0.294309	1.21477	Membrane protein
AII10609.1	PE	blastp-nr	WP_095970793	WP_095970793:1	DUF475 domain-containing protein [Rhodococcus erythropolis] >gb|MBT2263695.1| DUF475 domain-containing protein [Rhodococcus erythropolis] >gb|NHP16951.1| DUF475 domain-containing protein [Rhodococcus sp. IC4_135] >gb|PBI97153.1| Integral membrane protein TerC family protein [Rhodococcus erythropolis]	Rhodococcus erythropolis	1231	0	298	1	361	1	363	0.292445	1.20805	0.29407	1.21477
AII10609.1	PE	blastp-nr	WP_095970793	WP_095970793:1	DUF475 domain-containing protein [Rhodococcus erythropolis] >gb|MBT2263695.1| DUF475 domain-containing protein [Rhodococcus erythropolis] >gb|NHP16951.1| DUF475 domain-containing protein [Rhodococcus sp. IC4_135] >gb|PBI97153.1| Integral membrane protein TerC family protein [Rhodococcus erythropolis]	Rhodococcus sp. IC4_135	1231	0	298	1	361	1	363	0.292445	1.20805	0.29407	1.21477
AII10609.1	PE	blastp-nr	WP_158171240	WP_158171240:1	DUF475 domain-containing protein [Rhodococcus sp. JT-3]	Rhodococcus sp. JT-3	1233	0	298	1	361	1	363	0.291971	1.20805	0.293593	1.21477
AII10609.1	PE	blastp-nr	WP_138871653	WP_138871653:1	DUF475 domain-containing protein [Rhodococcus sp. KBS0724] >gb|TSD45193.1| DUF475 domain-containing protein [Rhodococcus sp. KBS0724]	Rhodococcus sp. KBS0724	1252	0	298	1	361	1	363	0.28754	1.20805	0.289137	1.21477
AII11185.1	PE	blastp-nr	NKR25603	NKR25603:1	multicopper oxidase domain-containing protein [Rhodococcus equi] >gb|NKR58476.1| multicopper oxidase domain-containing protein [Rhodococcus equi]	Rhodococcus equi	1681	0	340	1	516	1	513	0.306365	1.51471	0.304581	1.50588
AII10609.1	PE	blastp-nr	WP_064256829	WP_064256829:1	DUF475 domain-containing protein [Rhodococcus sp. HS-D2]	Rhodococcus sp. HS-D2	1223	0	302	1	375	1	368	0.305805	1.23841	0.300082	1.21523
AII10609.1	PE	blastp-nr	WP_064060028	WP_064060028:1	DUF475 domain-containing protein [Rhodococcus pyridinivorans] >emb|SEB89940.1| hypothetical protein SAMN04490240_0700 [Rhodococcus pyridinivorans]	Rhodococcus pyridinivorans	1228	0	302	1	375	1	368	0.30456	1.23841	0.29886	1.21523
AII10609.1	PE	blastp-nr	WP_231414612	WP_231414612:1	DUF475 domain-containing protein [Rhodococcus pyridinivorans] >gb|MCD5422829.1| DUF475 domain-containing protein [Rhodococcus pyridinivorans]	Rhodococcus pyridinivorans	1228	0	302	1	375	1	368	0.30456	1.23841	0.29886	1.21523
AII10609.1	PE	blastp-nr	MBF0661745	MBF0661745:1	DUF475 domain-containing protein [Rhodococcus sp.] >gb|NMD97717.1| DUF475 domain-containing protein [Rhodococcus sp. BL-253-APC-6A1W]	Rhodococcus sp.	1218	0	297	1	366	1	362	0.299672	1.22896	0.296388	1.21549
AII10609.1	PE	blastp-nr	MBF0661745	MBF0661745:1	DUF475 domain-containing protein [Rhodococcus sp.] >gb|NMD97717.1| DUF475 domain-containing protein [Rhodococcus sp. BL-253-APC-6A1W]	Rhodococcus sp. BL-253-APC-6A1W	1218	0	297	1	366	1	362	0.299672	1.22896	0.296388	1.21549
AII10609.1	PE	blastp-nr	NLU63986	NLU63986:1	DUF475 domain-containing protein [Rhodococcus sp. HNM0563]	Rhodococcus sp. HNM0563	1205	0	292	1	360	1	356	0.297925	1.22945	0.294606	1.21575
AII10609.1	PE	blastp-nr	WP_153211398	WP_153211398:1	DUF475 domain-containing protein [Rhodococcus erythropolis]	Rhodococcus erythropolis	1186	0	296	3	361	1	361	0.301855	1.20946	0.303541	1.21622
AII08632.1	PE	blastp-nr	WP_094679742	WP_094679742:1	alkane 1-monooxygenase [Rhodococcus sp. 06-235-1A] >gb|OZD01771.1| alkane 1-monooxygenase [Rhodococcus sp. 06-235-1A]	Rhodococcus sp. 06-235-1A	1859	0	333	1	407	1	406	0.218397	1.21922	0.217859	1.21622
AII11185.1	PE	blastp-nr	NKS50628	NKS50628:1	multicopper oxidase domain-containing protein [Rhodococcus equi]	Rhodococcus equi	1681	0	328	32	516	33	513	0.287924	1.47561	0.285544	1.46341
AII11185.1	PE	blastp-nr	NKS43130	NKS43130:1	multicopper oxidase domain-containing protein [Rhodococcus equi]	Rhodococcus equi	1680	0	341	1	516	1	513	0.306548	1.51026	0.304762	1.50147
AII10609.1	PE	blastp-nr	WP_239538248	WP_239538248:1	DUF475 domain-containing protein [Rhodococcus coprophilus]	Rhodococcus coprophilus	1206	0	295	3	366	1	360	0.300995	1.23051	0.297678	1.21695
AII11185.1	PE	blastp-nr	NKV31732	NKV31732:1	multicopper oxidase domain-containing protein [Rhodococcus equi]	Rhodococcus equi	1679	0	342	1	516	1	523	0.30673	1.50585	0.310899	1.52632
AII11185.1	PE	blastp-nr	BCN53880	BCN53880:1	putative oxidase (copper-binding protein) [Rhodococcus equi]	Rhodococcus equi	1679	0	341	1	516	1	513	0.30673	1.51026	0.304943	1.50147	Putative oxidase (Copper-binding protein)
AII11185.1	PE	blastp-nr	WP_084985687	WP_084985687:1	multicopper oxidase family protein [Rhodococcus equi] >gb|ORM05156.1| copper oxidase [Rhodococcus equi]	Rhodococcus equi	1678	0	339	1	516	1	513	0.306913	1.51917	0.305125	1.51032
AII11185.1	PE	blastp-nr	WP_238781965	WP_238781965:1	multicopper oxidase family protein [Rhodococcus equi]	Rhodococcus equi	1678	0	328	32	516	33	513	0.288439	1.47561	0.286055	1.46341
AII11185.1	PE	blastp-nr	WP_145274355	WP_145274355:1	multicopper oxidase family protein [Rhodococcus equi] >dbj|BCN48857.1| putative oxidase (copper-binding protein) [Rhodococcus equi]	Rhodococcus equi	1677	0	340	1	516	1	513	0.307096	1.51471	0.305307	1.50588
AII11185.1	PE	blastp-nr	WP_084961729	WP_084961729:1	multicopper oxidase family protein [Rhodococcus equi] >gb|MBM4488302.1| multicopper oxidase domain-containing protein [Rhodococcus equi] >gb|MBM4496009.1| multicopper oxidase domain-containing protein [Rhodococcus equi] >gb|MBM4499483.1| multicopper oxidase domain-containing protein [Rhodococcus equi] >gb|MBM4503248.1| multicopper oxidase domain-containing protein [Rhodococcus equi] >gb|MBM455272…	Rhodococcus equi	1677	0	339	1	516	1	513	0.307096	1.51917	0.305307	1.51032
AII11185.1	PE	blastp-nr	WP_084969451	WP_084969451:1	multicopper oxidase family protein [Rhodococcus equi] >gb|ORL89031.1| copper oxidase [Rhodococcus equi] >gb|ORM17133.1| copper oxidase [Rhodococcus equi]	Rhodococcus equi	1676	0	340	1	516	1	513	0.307279	1.51471	0.305489	1.50588
AII11185.1	PE	blastp-nr	WP_013415883	WP_013415883:1	multicopper oxidase family protein [Rhodococcus equi] >gb|MBM4471077.1| multicopper oxidase domain-containing protein [Rhodococcus equi] >gb|MBM4476658.1| multicopper oxidase domain-containing protein [Rhodococcus equi] >gb|MBM4519403.1| multicopper oxidase domain-containing protein [Rhodococcus equi] >gb|MBM4531229.1| multicopper oxidase domain-containing protein [Rhodococcus equi] >gb|MBM454500…	Rhodococcus equi	1676	0	340	1	516	1	513	0.307279	1.51471	0.305489	1.50588	Secreted ferroxidase
AII11185.1	PE	blastp-nr	WP_145238851	WP_145238851:1	multicopper oxidase family protein [Rhodococcus equi] >gb|NKS38542.1| multicopper oxidase domain-containing protein [Rhodococcus equi]	Rhodococcus equi	1676	0	339	1	516	1	513	0.307279	1.51917	0.305489	1.51032
AII07038.1	PE	blastp-nr	WP_068376312	WP_068376312:1	decaprenyl-phosphate phosphoribosyltransferase [Rhodococcus sp. EPR-157] >gb|KZF04682.1| phosphoribose diphosphate--decaprenyl-phosphate phosphoribosyltransferase [Rhodococcus sp. EPR-157]	Rhodococcus sp. EPR-157	1185	0	234	1	286	1	286	0.240506	1.21795	0.240506	1.21795	Phosphoribose diphosphate--decaprenyl-phosphate phosphoribosyltransferase
AII10609.1	PE	blastp-nr	NKT14157	NKT14157:1	DUF475 domain-containing protein [Rhodococcus equi] >gb|NKW46120.1| DUF475 domain-containing protein [Rhodococcus equi]	Rhodococcus equi	1208	0	298	1	375	1	364	0.309603	1.25503	0.300497	1.21812
AII10609.1	PE	blastp-nr	KDQ02987	KDQ02987:1	membrane protein [Rhodococcus qingshengii]	Rhodococcus qingshengii	1214	0	298	1	361	1	364	0.29654	1.20805	0.299012	1.21812
AII10609.1	PE	blastp-nr	WP_054781742	WP_054781742:1	MULTISPECIES: DUF475 domain-containing protein [unclassified Rhodococcus] >gb|ANQ71793.1| hypothetical protein AOT96_13690 [Rhodococcus sp. 008] >gb|MBP1051629.1| DUF475 domain-containing protein [Rhodococcus qingshengii] >gb|MBW0287424.1| hypothetical protein [Rhodococcus sp. FH8]	Rhodococcus qingshengii	1215	0	298	1	361	1	364	0.296296	1.20805	0.298765	1.21812
AII10609.1	PE	blastp-nr	WP_054781742	WP_054781742:1	MULTISPECIES: DUF475 domain-containing protein [unclassified Rhodococcus] >gb|ANQ71793.1| hypothetical protein AOT96_13690 [Rhodococcus sp. 008] >gb|MBP1051629.1| DUF475 domain-containing protein [Rhodococcus qingshengii] >gb|MBW0287424.1| hypothetical protein [Rhodococcus sp. FH8]	Rhodococcus sp. 008	1215	0	298	1	361	1	364	0.296296	1.20805	0.298765	1.21812
AII10609.1	PE	blastp-nr	WP_054781742	WP_054781742:1	MULTISPECIES: DUF475 domain-containing protein [unclassified Rhodococcus] >gb|ANQ71793.1| hypothetical protein AOT96_13690 [Rhodococcus sp. 008] >gb|MBP1051629.1| DUF475 domain-containing protein [Rhodococcus qingshengii] >gb|MBW0287424.1| hypothetical protein [Rhodococcus sp. FH8]	Rhodococcus sp. FH8	1215	0	298	1	361	1	364	0.296296	1.20805	0.298765	1.21812
AII10609.1	PE	blastp-nr	WP_054781742	WP_054781742:1	MULTISPECIES: DUF475 domain-containing protein [unclassified Rhodococcus] >gb|ANQ71793.1| hypothetical protein AOT96_13690 [Rhodococcus sp. 008] >gb|MBP1051629.1| DUF475 domain-containing protein [Rhodococcus qingshengii] >gb|MBW0287424.1| hypothetical protein [Rhodococcus sp. FH8]	unclassified Rhodococcus	1215	0	298	1	361	1	364	0.296296	1.20805	0.298765	1.21812
AII10609.1	PE	blastp-nr	WP_029254390	WP_029254390:1	MULTISPECIES: DUF475 domain-containing protein [Rhodococcus] >gb|MBQ7806640.1| DUF475 domain-containing protein [Rhodococcus sp.] >gb|MBT2270863.1| DUF475 domain-containing protein [Rhodococcus qingshengii] >gb|ALU67656.1| membrane protein [Rhodococcus erythropolis R138] >gb|AUS30227.1| DUF475 domain-containing protein [Rhodococcus qingshengii] >gb|KSU69910.1| hypothetical protein AS032_28145 [Rh…	Rhodococcus	1215	0	298	1	361	1	364	0.296296	1.20805	0.298765	1.21812	DUF475 domain-containing protein
AII10609.1	PE	blastp-nr	WP_029254390	WP_029254390:1	MULTISPECIES: DUF475 domain-containing protein [Rhodococcus] >gb|MBQ7806640.1| DUF475 domain-containing protein [Rhodococcus sp.] >gb|MBT2270863.1| DUF475 domain-containing protein [Rhodococcus qingshengii] >gb|ALU67656.1| membrane protein [Rhodococcus erythropolis R138] >gb|AUS30227.1| DUF475 domain-containing protein [Rhodococcus qingshengii] >gb|KSU69910.1| hypothetical protein AS032_28145 [Rh…	Rhodococcus erythropolis R138	1215	0	298	1	361	1	364	0.296296	1.20805	0.298765	1.21812	DUF475 domain-containing protein
AII10609.1	PE	blastp-nr	WP_029254390	WP_029254390:1	MULTISPECIES: DUF475 domain-containing protein [Rhodococcus] >gb|MBQ7806640.1| DUF475 domain-containing protein [Rhodococcus sp.] >gb|MBT2270863.1| DUF475 domain-containing protein [Rhodococcus qingshengii] >gb|ALU67656.1| membrane protein [Rhodococcus erythropolis R138] >gb|AUS30227.1| DUF475 domain-containing protein [Rhodococcus qingshengii] >gb|KSU69910.1| hypothetical protein AS032_28145 [Rh…	Rhodococcus qingshengii	1215	0	298	1	361	1	364	0.296296	1.20805	0.298765	1.21812	DUF475 domain-containing protein
AII10609.1	PE	blastp-nr	WP_029254390	WP_029254390:1	MULTISPECIES: DUF475 domain-containing protein [Rhodococcus] >gb|MBQ7806640.1| DUF475 domain-containing protein [Rhodococcus sp.] >gb|MBT2270863.1| DUF475 domain-containing protein [Rhodococcus qingshengii] >gb|ALU67656.1| membrane protein [Rhodococcus erythropolis R138] >gb|AUS30227.1| DUF475 domain-containing protein [Rhodococcus qingshengii] >gb|KSU69910.1| hypothetical protein AS032_28145 [Rh…	Rhodococcus sp.	1215	0	298	1	361	1	364	0.296296	1.20805	0.298765	1.21812	DUF475 domain-containing protein
AII10609.1	PE	blastp-nr	WP_094270970	WP_094270970:1	DUF475 domain-containing protein [Rhodococcus sp. OK302] >gb|NMM85956.1| hypothetical protein [Rhodococcus sp. SRB_17] >gb|OYD67840.1| hypothetical protein BDB13_1379 [Rhodococcus sp. OK302]	Rhodococcus sp. OK302	1218	0	298	1	360	1	364	0.294745	1.2047	0.29803	1.21812
AII10609.1	PE	blastp-nr	WP_094270970	WP_094270970:1	DUF475 domain-containing protein [Rhodococcus sp. OK302] >gb|NMM85956.1| hypothetical protein [Rhodococcus sp. SRB_17] >gb|OYD67840.1| hypothetical protein BDB13_1379 [Rhodococcus sp. OK302]	Rhodococcus sp. SRB_17	1218	0	298	1	360	1	364	0.294745	1.2047	0.29803	1.21812
AII10609.1	PE	blastp-nr	NRH30575	NRH30575:1	DUF475 domain-containing protein [Rhodococcus sp. MS13]	Rhodococcus sp. MS13	1225	0	297	1	361	1	363	0.293878	1.21212	0.29551	1.21886
AII10609.1	PE	blastp-nr	WP_092765456	WP_092765456:1	DUF475 domain-containing protein [Rhodococcus erythropolis] >emb|SCZ05742.1| hypothetical protein SAMN02799641_04750 [Rhodococcus erythropolis]	Rhodococcus erythropolis	1227	0	297	1	361	1	363	0.293399	1.21212	0.295029	1.21886
AII10609.1	PE	blastp-nr	OXM24600	OXM24600:1	hypothetical protein CBI33_04670 [Rhodococcus erythropolis]	Rhodococcus erythropolis	1227	0	297	1	361	1	363	0.293399	1.21212	0.295029	1.21886
AII10609.1	PE	blastp-nr	WP_007727046	WP_007727046:1	DUF475 domain-containing protein [Rhodococcus qingshengii] >gb|EME25127.1| hypothetical protein G418_03183 [Rhodococcus qingshengii BKS 20-40]	Rhodococcus qingshengii	1227	0	297	1	361	1	363	0.293399	1.21212	0.295029	1.21886
AII10609.1	PE	blastp-nr	WP_007727046	WP_007727046:1	DUF475 domain-containing protein [Rhodococcus qingshengii] >gb|EME25127.1| hypothetical protein G418_03183 [Rhodococcus qingshengii BKS 20-40]	Rhodococcus qingshengii BKS 20-40	1227	0	297	1	361	1	363	0.293399	1.21212	0.295029	1.21886
AII10609.1	PE	blastp-nr	WP_138996398	WP_138996398:1	DUF475 domain-containing protein [Rhodococcus zopfii]	Rhodococcus zopfii	1201	0	292	1	360	1	357	0.298918	1.22945	0.29642	1.21918
AII08632.1	PE	blastp-nr	WP_188546447	WP_188546447:1	alkane 1-monooxygenase [Rhodococcus trifolii] >dbj|GGG20424.1| alkane 1-monooxygenase [Rhodococcus trifolii]	Rhodococcus trifolii	1787	0	319	18	407	16	405	0.217683	1.21944	0.217683	1.21944
AII10609.1	PE	blastp-nr	NME80604	NME80604:1	DUF475 domain-containing protein [Rhodococcus sp. 105337]	Rhodococcus sp. 105337	1216	0	296	1	366	1	362	0.300164	1.23311	0.296875	1.21959
AII10609.1	PE	blastp-nr	WP_072814053	WP_072814053:1	DUF475 domain-containing protein [Rhodococcus zopfii]	Rhodococcus zopfii	1191	0	290	1	358	1	355	0.299748	1.23103	0.297229	1.22069
AII10609.1	PE	blastp-nr	WP_031938395	WP_031938395:1	DUF475 domain-containing protein [Rhodococcus defluvii]	Rhodococcus defluvii	1200	0	290	1	357	1	355	0.296667	1.22759	0.295	1.22069
AII10609.1	PE	blastp-nr	WP_206037434	WP_206037434:1	DUF475 domain-containing protein [Rhodococcus sp. BL-253-APC-6A1W]	Rhodococcus sp. BL-253-APC-6A1W	1206	0	294	3	366	1	360	0.300995	1.23469	0.297678	1.22109
AII10609.1	PE	blastp-nr	WP_206040259	WP_206040259:1	DUF475 domain-containing protein [Rhodococcus sp. HNM0563]	Rhodococcus sp. HNM0563	1193	0	289	3	360	1	354	0.299246	1.23529	0.295893	1.22145
AII11185.1	PE	blastp-nr	WP_081187535	WP_081187535:1	multicopper oxidase family protein [Rhodococcus equi] >gb|OQQ36374.1| copper oxidase [Rhodococcus equi]	Rhodococcus equi	1676	0	339	1	516	1	513	0.307279	1.51917	0.305489	1.51032
AII11185.1	PE	blastp-nr	WP_216316708	WP_216316708:1	multicopper oxidase family protein [Rhodococcus sp. GG48] >gb|MBU4615456.1| multicopper oxidase family protein [Rhodococcus sp. GG48]	Rhodococcus sp. GG48	1676	0	339	1	516	1	513	0.307279	1.51917	0.305489	1.51032
AII11185.1	PE	blastp-nr	WP_205316476	WP_205316476:1	multicopper oxidase family protein [Rhodococcus equi] >gb|MBM9836001.1| multicopper oxidase family protein [Rhodococcus equi] >dbj|BCN58831.1| putative oxidase (copper-binding protein) [Rhodococcus equi]	Rhodococcus equi	1675	0	341	1	516	1	518	0.307463	1.51026	0.308657	1.51613
AII11185.1	PE	blastp-nr	ORL38783	ORL38783:1	copper oxidase [Rhodococcus equi]	Rhodococcus equi	1675	0	339	1	516	1	513	0.307463	1.51917	0.305672	1.51032
AII11185.1	PE	blastp-nr	WP_084848205	WP_084848205:1	multicopper oxidase family protein [Rhodococcus equi] >gb|ORL31986.1| copper oxidase [Rhodococcus equi]	Rhodococcus equi	1674	0	340	1	516	1	513	0.307646	1.51471	0.305854	1.50588
AII11185.1	PE	blastp-nr	MBM4638697	MBM4638697:1	multicopper oxidase domain-containing protein [Rhodococcus equi] >gb|NKV86414.1| multicopper oxidase domain-containing protein [Rhodococcus equi]	Rhodococcus equi	1674	0	338	1	516	1	513	0.307646	1.52367	0.305854	1.51479
AII11185.1	PE	blastp-nr	WP_064078965	WP_064078965:1	multicopper oxidase family protein [Rhodococcus equi] >gb|MBM4536606.1| multicopper oxidase domain-containing protein [Rhodococcus equi] >gb|MBM4554659.1| multicopper oxidase domain-containing protein [Rhodococcus equi] >gb|MBM4630853.1| multicopper oxidase domain-containing protein [Rhodococcus equi] >gb|NKR82373.1| multicopper oxidase domain-containing protein [Rhodococcus equi] >gb|ORJ99194.1|…	Rhodococcus equi	1673	0	341	1	516	1	518	0.30783	1.51026	0.309026	1.51613
AII11185.1	PE	blastp-nr	WP_064057864	WP_064057864:1	multicopper oxidase family protein [Rhodococcus equi]	Rhodococcus equi	1673	0	341	1	516	1	518	0.30783	1.51026	0.309026	1.51613
AII11185.1	PE	blastp-nr	MBM4484494	MBM4484494:1	multicopper oxidase domain-containing protein [Rhodococcus equi]	Rhodococcus equi	1672	0	339	1	516	1	513	0.308014	1.51917	0.30622	1.51032
AII10609.1	PE	blastp-nr	WP_241259588	WP_241259588:1	DUF475 domain-containing protein [Rhodococcus sp. KRD197]	Rhodococcus sp. KRD197	1143	0	275	17	357	1	337	0.297463	1.23636	0.293963	1.22182
AII10609.1	PE	blastp-nr	WP_072805039	WP_072805039:1	DUF475 domain-containing protein [Rhodococcus yunnanensis]	Rhodococcus yunnanensis	1175	0	288	1	357	1	353	0.302979	1.23611	0.299574	1.22222
AII08632.1	PE	blastp-nr	ABF55634	ABF55634:1	putative alkane-1 monooxygenase, partial [Rhodococcus sp. SoF] >gb|ABF55635.1| putative alkane-1 monooxygenase, partial [Rhodococcus sp. SoF]	Rhodococcus sp. SoF	748	0	135	166	331	2	167	0.220588	1.22222	0.220588	1.22222	Putative alkane-1 monooxygenase
AII10609.1	PE	blastp-nr	WP_068372744	WP_068372744:1	DUF475 domain-containing protein [Rhodococcus sp. EPR-157] >gb|KZF09001.1| hypothetical protein A2J03_00465 [Rhodococcus sp. EPR-157]	Rhodococcus sp. EPR-157	1210	0	292	1	357	1	358	0.294215	1.21918	0.295041	1.2226	Uncharacterized protein
AII11185.1	PE	blastp-nr	NKS22746	NKS22746:1	multicopper oxidase domain-containing protein [Rhodococcus equi]	Rhodococcus equi	1671	0	339	1	516	1	513	0.308199	1.51917	0.306403	1.51032
AII11185.1	PE	blastp-nr	NKR56183	NKR56183:1	multicopper oxidase domain-containing protein [Rhodococcus equi]	Rhodococcus equi	1671	0	339	1	516	1	513	0.308199	1.51917	0.306403	1.51032
AII08632.1	PE	blastp-nr	WP_019663696	WP_019663696:1	MULTISPECIES: alkane 1-monooxygenase [unclassified Rhodococcus] >gb|OZC53403.1| alkane 1-monooxygenase [Rhodococcus sp. RS1C4] >gb|OZC86247.1| alkane 1-monooxygenase [Rhodococcus sp. 06-418-1B] >gb|OZD59305.1| alkane 1-monooxygenase [Rhodococcus sp. 06-1059B-a] >gb|OZE84672.1| alkane 1-monooxygenase [Rhodococcus sp. 15-649-1-2]	Rhodococcus sp. 06-1059B-a	1825	0	322	11	405	9	403	0.21589	1.2236	0.21589	1.2236	Alkane 1-monooxygenase
AII08632.1	PE	blastp-nr	WP_019663696	WP_019663696:1	MULTISPECIES: alkane 1-monooxygenase [unclassified Rhodococcus] >gb|OZC53403.1| alkane 1-monooxygenase [Rhodococcus sp. RS1C4] >gb|OZC86247.1| alkane 1-monooxygenase [Rhodococcus sp. 06-418-1B] >gb|OZD59305.1| alkane 1-monooxygenase [Rhodococcus sp. 06-1059B-a] >gb|OZE84672.1| alkane 1-monooxygenase [Rhodococcus sp. 15-649-1-2]	Rhodococcus sp. 06-418-1B	1825	0	322	11	405	9	403	0.21589	1.2236	0.21589	1.2236	Alkane 1-monooxygenase
AII08632.1	PE	blastp-nr	WP_019663696	WP_019663696:1	MULTISPECIES: alkane 1-monooxygenase [unclassified Rhodococcus] >gb|OZC53403.1| alkane 1-monooxygenase [Rhodococcus sp. RS1C4] >gb|OZC86247.1| alkane 1-monooxygenase [Rhodococcus sp. 06-418-1B] >gb|OZD59305.1| alkane 1-monooxygenase [Rhodococcus sp. 06-1059B-a] >gb|OZE84672.1| alkane 1-monooxygenase [Rhodococcus sp. 15-649-1-2]	Rhodococcus sp. 15-649-1-2	1825	0	322	11	405	9	403	0.21589	1.2236	0.21589	1.2236	Alkane 1-monooxygenase
AII08632.1	PE	blastp-nr	WP_019663696	WP_019663696:1	MULTISPECIES: alkane 1-monooxygenase [unclassified Rhodococcus] >gb|OZC53403.1| alkane 1-monooxygenase [Rhodococcus sp. RS1C4] >gb|OZC86247.1| alkane 1-monooxygenase [Rhodococcus sp. 06-418-1B] >gb|OZD59305.1| alkane 1-monooxygenase [Rhodococcus sp. 06-1059B-a] >gb|OZE84672.1| alkane 1-monooxygenase [Rhodococcus sp. 15-649-1-2]	Rhodococcus sp. RS1C4	1825	0	322	11	405	9	403	0.21589	1.2236	0.21589	1.2236	Alkane 1-monooxygenase
AII08632.1	PE	blastp-nr	WP_019663696	WP_019663696:1	MULTISPECIES: alkane 1-monooxygenase [unclassified Rhodococcus] >gb|OZC53403.1| alkane 1-monooxygenase [Rhodococcus sp. RS1C4] >gb|OZC86247.1| alkane 1-monooxygenase [Rhodococcus sp. 06-418-1B] >gb|OZD59305.1| alkane 1-monooxygenase [Rhodococcus sp. 06-1059B-a] >gb|OZE84672.1| alkane 1-monooxygenase [Rhodococcus sp. 15-649-1-2]	unclassified Rhodococcus	1825	0	322	11	405	9	403	0.21589	1.2236	0.21589	1.2236	Alkane 1-monooxygenase
AII08632.1	PE	blastp-nr	WP_037163667	WP_037163667:1	alkane 1-monooxygenase [Rhodococcus fascians]	Rhodococcus fascians	1828	0	322	11	405	9	403	0.215536	1.2236	0.215536	1.2236
AII08632.1	PE	blastp-nr	WP_037144915	WP_037144915:1	alkane 1-monooxygenase [Rhodococcus fascians]	Rhodococcus fascians	1829	0	322	11	405	9	403	0.215418	1.2236	0.215418	1.2236
AII08632.1	PE	blastp-nr	WP_033189250	WP_033189250:1	MULTISPECIES: alkane 1-monooxygenase [Rhodococcus] >gb|OZD11260.1| alkane 1-monooxygenase [Rhodococcus sp. 06-156-3C] >gb|OZD13491.1| alkane 1-monooxygenase [Rhodococcus sp. 06-156-4a] >gb|OZD22167.1| alkane 1-monooxygenase [Rhodococcus sp. 06-156-4C] >gb|OZD30118.1| alkane 1-monooxygenase [Rhodococcus sp. 06-156-3] >gb|OZD37522.1| alkane 1-monooxygenase [Rhodococcus sp. 06-156-3b]	Rhodococcus	1829	0	322	11	405	9	403	0.215418	1.2236	0.215418	1.2236	Alkane 1-monooxygenase
AII08632.1	PE	blastp-nr	WP_033189250	WP_033189250:1	MULTISPECIES: alkane 1-monooxygenase [Rhodococcus] >gb|OZD11260.1| alkane 1-monooxygenase [Rhodococcus sp. 06-156-3C] >gb|OZD13491.1| alkane 1-monooxygenase [Rhodococcus sp. 06-156-4a] >gb|OZD22167.1| alkane 1-monooxygenase [Rhodococcus sp. 06-156-4C] >gb|OZD30118.1| alkane 1-monooxygenase [Rhodococcus sp. 06-156-3] >gb|OZD37522.1| alkane 1-monooxygenase [Rhodococcus sp. 06-156-3b]	Rhodococcus sp. 06-156-3	1829	0	322	11	405	9	403	0.215418	1.2236	0.215418	1.2236	Alkane 1-monooxygenase
AII08632.1	PE	blastp-nr	WP_033189250	WP_033189250:1	MULTISPECIES: alkane 1-monooxygenase [Rhodococcus] >gb|OZD11260.1| alkane 1-monooxygenase [Rhodococcus sp. 06-156-3C] >gb|OZD13491.1| alkane 1-monooxygenase [Rhodococcus sp. 06-156-4a] >gb|OZD22167.1| alkane 1-monooxygenase [Rhodococcus sp. 06-156-4C] >gb|OZD30118.1| alkane 1-monooxygenase [Rhodococcus sp. 06-156-3] >gb|OZD37522.1| alkane 1-monooxygenase [Rhodococcus sp. 06-156-3b]	Rhodococcus sp. 06-156-3C	1829	0	322	11	405	9	403	0.215418	1.2236	0.215418	1.2236	Alkane 1-monooxygenase
AII08632.1	PE	blastp-nr	WP_033189250	WP_033189250:1	MULTISPECIES: alkane 1-monooxygenase [Rhodococcus] >gb|OZD11260.1| alkane 1-monooxygenase [Rhodococcus sp. 06-156-3C] >gb|OZD13491.1| alkane 1-monooxygenase [Rhodococcus sp. 06-156-4a] >gb|OZD22167.1| alkane 1-monooxygenase [Rhodococcus sp. 06-156-4C] >gb|OZD30118.1| alkane 1-monooxygenase [Rhodococcus sp. 06-156-3] >gb|OZD37522.1| alkane 1-monooxygenase [Rhodococcus sp. 06-156-3b]	Rhodococcus sp. 06-156-3b	1829	0	322	11	405	9	403	0.215418	1.2236	0.215418	1.2236	Alkane 1-monooxygenase
AII08632.1	PE	blastp-nr	WP_033189250	WP_033189250:1	MULTISPECIES: alkane 1-monooxygenase [Rhodococcus] >gb|OZD11260.1| alkane 1-monooxygenase [Rhodococcus sp. 06-156-3C] >gb|OZD13491.1| alkane 1-monooxygenase [Rhodococcus sp. 06-156-4a] >gb|OZD22167.1| alkane 1-monooxygenase [Rhodococcus sp. 06-156-4C] >gb|OZD30118.1| alkane 1-monooxygenase [Rhodococcus sp. 06-156-3] >gb|OZD37522.1| alkane 1-monooxygenase [Rhodococcus sp. 06-156-3b]	Rhodococcus sp. 06-156-4C	1829	0	322	11	405	9	403	0.215418	1.2236	0.215418	1.2236	Alkane 1-monooxygenase
AII08632.1	PE	blastp-nr	WP_033189250	WP_033189250:1	MULTISPECIES: alkane 1-monooxygenase [Rhodococcus] >gb|OZD11260.1| alkane 1-monooxygenase [Rhodococcus sp. 06-156-3C] >gb|OZD13491.1| alkane 1-monooxygenase [Rhodococcus sp. 06-156-4a] >gb|OZD22167.1| alkane 1-monooxygenase [Rhodococcus sp. 06-156-4C] >gb|OZD30118.1| alkane 1-monooxygenase [Rhodococcus sp. 06-156-3] >gb|OZD37522.1| alkane 1-monooxygenase [Rhodococcus sp. 06-156-3b]	Rhodococcus sp. 06-156-4a	1829	0	322	11	405	9	403	0.215418	1.2236	0.215418	1.2236	Alkane 1-monooxygenase
AII08632.1	PE	blastp-nr	WP_037184708	WP_037184708:1	alkane 1-monooxygenase [Rhodococcus fascians]	Rhodococcus fascians	1831	0	322	11	405	9	403	0.215183	1.2236	0.215183	1.2236
AII10609.1	PE	blastp-nr	WP_124393959	WP_124393959:1	DUF475 domain-containing protein, partial [Rhodococcus wratislaviensis]	Rhodococcus wratislaviensis	324	0	67	296	377	1	83	0.25	1.20896	0.253086	1.22388
AII10609.1	PE	blastp-nr	WP_137724529	WP_137724529:1	DUF475 domain-containing protein [Rhodococcus subtropicus]	Rhodococcus subtropicus	1190	0	298	1	372	1	366	0.311765	1.24497	0.306723	1.22483
AII11185.1	PE	blastp-nr	WP_084955747	WP_084955747:1	MULTISPECIES: multicopper oxidase family protein [Rhodococcus] >gb|MCD7050273.1| multicopper oxidase family protein [Rhodococcus sp. BH2-1] >gb|ORL13225.1| copper oxidase [Rhodococcus equi]	Rhodococcus	1671	0	339	1	516	1	513	0.308199	1.51917	0.306403	1.51032
AII10609.1	PE	blastp-nr	WP_206038855	WP_206038855:1	DUF475 domain-containing protein [Rhodococcus sp. 105337]	Rhodococcus sp. 105337	1204	0	293	3	366	1	360	0.301495	1.23891	0.298173	1.22526
AII10609.1	PE	blastp-nr	WP_202400418	WP_202400418:1	DUF475 domain-containing protein [Rhodococcus rhodochrous] >gb|TWH24894.1| hypothetical protein L618_000100003490 [Rhodococcus rhodochrous J45]	Rhodococcus rhodochrous	1138	0	291	11	375	2	359	0.319859	1.25086	0.313708	1.2268
AII10609.1	PE	blastp-nr	WP_202400418	WP_202400418:1	DUF475 domain-containing protein [Rhodococcus rhodochrous] >gb|TWH24894.1| hypothetical protein L618_000100003490 [Rhodococcus rhodochrous J45]	Rhodococcus rhodochrous J45	1138	0	291	11	375	2	359	0.319859	1.25086	0.313708	1.2268
AII11185.1	PE	blastp-nr	WP_084955747	WP_084955747:1	MULTISPECIES: multicopper oxidase family protein [Rhodococcus] >gb|MCD7050273.1| multicopper oxidase family protein [Rhodococcus sp. BH2-1] >gb|ORL13225.1| copper oxidase [Rhodococcus equi]	Rhodococcus equi	1671	0	339	1	516	1	513	0.308199	1.51917	0.306403	1.51032
AII11185.1	PE	blastp-nr	WP_084955747	WP_084955747:1	MULTISPECIES: multicopper oxidase family protein [Rhodococcus] >gb|MCD7050273.1| multicopper oxidase family protein [Rhodococcus sp. BH2-1] >gb|ORL13225.1| copper oxidase [Rhodococcus equi]	Rhodococcus sp. BH2-1	1671	0	339	1	516	1	513	0.308199	1.51917	0.306403	1.51032
AII08632.1	PE	blastp-nr	BAV60974	BAV60974:1	alkane hydroxylase, partial [Rhodococcus zopfii]	Rhodococcus zopfii	792	0	141	159	332	1	174	0.218434	1.22695	0.218434	1.22695	Alkane hydroxylase
AII08632.1	PE	blastp-nr	WP_094724158	WP_094724158:1	alkane 1-monooxygenase [Rhodococcus sp. 06-621-2] >gb|OZC58712.1| alkane 1-monooxygenase [Rhodococcus sp. 06-621-2]	Rhodococcus sp. 06-621-2	1822	0	321	11	405	9	403	0.216246	1.22741	0.216246	1.22741
AII10609.1	PE	blastp-nr	WP_145690518	WP_145690518:1	DUF475 domain-containing protein [Rhodococcus rhodochrous] >gb|MXQ78594.1| DUF475 domain-containing protein [Rhodococcus rhodochrous]	Rhodococcus rhodochrous	1175	0	299	1	375	1	368	0.318298	1.25084	0.31234	1.22742
AII10609.1	PE	blastp-nr	WP_026061207	WP_026061207:1	DUF475 domain-containing protein [Rhodococcus rhodochrous]	Rhodococcus rhodochrous	1175	0	299	1	375	1	368	0.318298	1.25084	0.31234	1.22742
AII10609.1	PE	blastp-nr	WP_241383741	WP_241383741:1	DUF475 domain-containing protein [Rhodococcus sp. CH91]	Rhodococcus sp. CH91	1221	0	299	1	375	1	368	0.306306	1.25084	0.300573	1.22742
AII10609.1	PE	blastp-nr	SUE15880	SUE15880:1	integral membrane protein, YkoY family [Rhodococcus gordoniae]	Rhodococcus gordoniae	1124	0	281	20	373	11	356	0.314057	1.25623	0.30694	1.22776	Integral membrane protein, YkoY family
AII11185.1	PE	blastp-nr	WP_084923383	WP_084923383:1	multicopper oxidase family protein [Rhodococcus equi] >gb|NKR29794.1| multicopper oxidase domain-containing protein [Rhodococcus equi] >gb|NKS56978.1| multicopper oxidase domain-containing protein [Rhodococcus equi] >gb|ORJ96251.1| copper oxidase [Rhodococcus equi]	Rhodococcus equi	1671	0	327	32	516	33	513	0.289647	1.48012	0.287253	1.46789
AII11185.1	PE	blastp-nr	NKR86363	NKR86363:1	multicopper oxidase domain-containing protein [Rhodococcus equi] >gb|NKS05488.1| multicopper oxidase domain-containing protein [Rhodococcus equi] >gb|NKS94222.1| multicopper oxidase domain-containing protein [Rhodococcus equi] >gb|NKT08601.1| multicopper oxidase domain-containing protein [Rhodococcus equi] >gb|NKT18813.1| multicopper oxidase domain-containing protein [Rhodococcus equi]	Rhodococcus equi	1670	0	339	1	516	1	513	0.308383	1.51917	0.306587	1.51032
AII11185.1	PE	blastp-nr	MBM4732131	MBM4732131:1	multicopper oxidase domain-containing protein [Rhodococcus equi] >gb|NKZ78745.1| multicopper oxidase domain-containing protein [Rhodococcus equi]	Rhodococcus equi	1670	0	327	32	516	33	513	0.28982	1.48012	0.287425	1.46789
AII11185.1	PE	blastp-nr	WP_084846073	WP_084846073:1	multicopper oxidase family protein [Rhodococcus equi] >gb|NKS26858.1| multicopper oxidase domain-containing protein [Rhodococcus equi] >gb|NKS28470.1| multicopper oxidase domain-containing protein [Rhodococcus equi] >gb|ORL36849.1| copper oxidase [Rhodococcus equi]	Rhodococcus equi	1669	0	339	1	516	1	513	0.308568	1.51917	0.306771	1.51032
AII11185.1	PE	blastp-nr	NKS66884	NKS66884:1	multicopper oxidase domain-containing protein [Rhodococcus equi]	Rhodococcus equi	1668	0	339	1	516	1	513	0.308753	1.51917	0.306954	1.51032
AII11185.1	PE	blastp-nr	WP_221286168	WP_221286168:1	multicopper oxidase family protein [Rhodococcus equi] >dbj|BCN68656.1| putative oxidase (copper-binding protein) [Rhodococcus equi]	Rhodococcus equi	1668	0	339	1	516	1	513	0.308753	1.51917	0.306954	1.51032
AII11185.1	PE	blastp-nr	NKR49855	NKR49855:1	multicopper oxidase domain-containing protein [Rhodococcus equi]	Rhodococcus equi	1668	0	326	32	516	33	513	0.290168	1.48466	0.28777	1.47239
AII11185.1	PE	blastp-nr	WP_238774081	WP_238774081:1	multicopper oxidase family protein [Rhodococcus equi]	Rhodococcus equi	1668	0	326	32	516	33	513	0.290168	1.48466	0.28777	1.47239
AII10609.1	PE	blastp-nr	WP_006941733	WP_006941733:1	MULTISPECIES: DUF475 domain-containing protein [Rhodococcus] >gb|NCL77481.1| hypothetical protein [Rhodococcus sp. YH1] >gb|AKE91984.1| membrane protein [Rhodococcus aetherivorans] >gb|ANZ27755.1| hypothetical protein A4U64_26050 [Rhodococcus sp. WB1] >gb|ETT25821.1| protein of unknown function DUF475 [Rhodococcus rhodochrous ATCC 21198] >gb|KDE11103.1| membrane protein [Rhodococcus aetherivorans]	Rhodococcus	1192	0	289	1	360	1	356	0.301174	1.24221	0.297819	1.22837	Uncharacterized protein
AII10609.1	PE	blastp-nr	WP_006941733	WP_006941733:1	MULTISPECIES: DUF475 domain-containing protein [Rhodococcus] >gb|NCL77481.1| hypothetical protein [Rhodococcus sp. YH1] >gb|AKE91984.1| membrane protein [Rhodococcus aetherivorans] >gb|ANZ27755.1| hypothetical protein A4U64_26050 [Rhodococcus sp. WB1] >gb|ETT25821.1| protein of unknown function DUF475 [Rhodococcus rhodochrous ATCC 21198] >gb|KDE11103.1| membrane protein [Rhodococcus aetherivorans]	Rhodococcus aetherivorans	1192	0	289	1	360	1	356	0.301174	1.24221	0.297819	1.22837	Uncharacterized protein
AII10609.1	PE	blastp-nr	WP_006941733	WP_006941733:1	MULTISPECIES: DUF475 domain-containing protein [Rhodococcus] >gb|NCL77481.1| hypothetical protein [Rhodococcus sp. YH1] >gb|AKE91984.1| membrane protein [Rhodococcus aetherivorans] >gb|ANZ27755.1| hypothetical protein A4U64_26050 [Rhodococcus sp. WB1] >gb|ETT25821.1| protein of unknown function DUF475 [Rhodococcus rhodochrous ATCC 21198] >gb|KDE11103.1| membrane protein [Rhodococcus aetherivorans]	Rhodococcus rhodochrous ATCC 21198	1192	0	289	1	360	1	356	0.301174	1.24221	0.297819	1.22837	Uncharacterized protein
AII10609.1	PE	blastp-nr	WP_006941733	WP_006941733:1	MULTISPECIES: DUF475 domain-containing protein [Rhodococcus] >gb|NCL77481.1| hypothetical protein [Rhodococcus sp. YH1] >gb|AKE91984.1| membrane protein [Rhodococcus aetherivorans] >gb|ANZ27755.1| hypothetical protein A4U64_26050 [Rhodococcus sp. WB1] >gb|ETT25821.1| protein of unknown function DUF475 [Rhodococcus rhodochrous ATCC 21198] >gb|KDE11103.1| membrane protein [Rhodococcus aetherivorans]	Rhodococcus sp. WB1	1192	0	289	1	360	1	356	0.301174	1.24221	0.297819	1.22837	Uncharacterized protein
AII10609.1	PE	blastp-nr	WP_006941733	WP_006941733:1	MULTISPECIES: DUF475 domain-containing protein [Rhodococcus] >gb|NCL77481.1| hypothetical protein [Rhodococcus sp. YH1] >gb|AKE91984.1| membrane protein [Rhodococcus aetherivorans] >gb|ANZ27755.1| hypothetical protein A4U64_26050 [Rhodococcus sp. WB1] >gb|ETT25821.1| protein of unknown function DUF475 [Rhodococcus rhodochrous ATCC 21198] >gb|KDE11103.1| membrane protein [Rhodococcus aetherivorans]	Rhodococcus sp. YH1	1192	0	289	1	360	1	356	0.301174	1.24221	0.297819	1.22837	Uncharacterized protein
AII10609.1	PE	blastp-nr	WP_088945977	WP_088945977:1	DUF475 domain-containing protein [Rhodococcus sp. 1168] >gb|ORI12680.1| hypothetical protein BJI47_06110 [Rhodococcus sp. 1168]	Rhodococcus sp. 1168	1203	0	289	1	360	1	356	0.298421	1.24221	0.295096	1.22837
AII08632.1	PE	blastp-nr	WP_136172492	WP_136172492:1	MULTISPECIES: alkane 1-monooxygenase [unclassified Rhodococcus] >gb|QCB52606.1| alkane 1-monooxygenase [Rhodococcus sp. PAMC28705] >gb|QCB60849.1| alkane 1-monooxygenase [Rhodococcus sp. PAMC28707]	Rhodococcus sp. PAMC28705	1798	0	318	14	405	8	399	0.217464	1.22956	0.217464	1.22956
AII08632.1	PE	blastp-nr	WP_136172492	WP_136172492:1	MULTISPECIES: alkane 1-monooxygenase [unclassified Rhodococcus] >gb|QCB52606.1| alkane 1-monooxygenase [Rhodococcus sp. PAMC28705] >gb|QCB60849.1| alkane 1-monooxygenase [Rhodococcus sp. PAMC28707]	Rhodococcus sp. PAMC28707	1798	0	318	14	405	8	399	0.217464	1.22956	0.217464	1.22956
AII08632.1	PE	blastp-nr	WP_136172492	WP_136172492:1	MULTISPECIES: alkane 1-monooxygenase [unclassified Rhodococcus] >gb|QCB52606.1| alkane 1-monooxygenase [Rhodococcus sp. PAMC28705] >gb|QCB60849.1| alkane 1-monooxygenase [Rhodococcus sp. PAMC28707]	unclassified Rhodococcus	1798	0	318	14	405	8	399	0.217464	1.22956	0.217464	1.22956
AII08632.1	PE	blastp-nr	CDI44594	CDI44594:1	alkane rubredoxin-dependent monooxygenase, partial [uncultured bacterium] >emb|CDI44594.1| alkane monooxygenase, partial [Rhodococcus qingshengii] >emb|CDI44595.1| alkane monooxygenase, partial [Rhodococcus qingshengii] >emb|CDI44610.1| alkane monooxygenase, partial [uncultured bacterium] >emb|CDI44618.1| alkane monooxygenase, partial [uncultured bacterium]	Rhodococcus qingshengii	825	0	148	155	337	1	183	0.220606	1.22973	0.220606	1.22973	Alkane monooxygenase
AII08632.1	PE	blastp-nr	CDI44594	CDI44594:1	alkane rubredoxin-dependent monooxygenase, partial [uncultured bacterium] >emb|CDI44594.1| alkane monooxygenase, partial [Rhodococcus qingshengii] >emb|CDI44595.1| alkane monooxygenase, partial [Rhodococcus qingshengii] >emb|CDI44610.1| alkane monooxygenase, partial [uncultured bacterium] >emb|CDI44618.1| alkane monooxygenase, partial [uncultured bacterium]	uncultured bacterium	825	0	148	155	337	1	183	0.220606	1.22973	0.220606	1.22973	Alkane monooxygenase
AII08632.1	PE	blastp-nr	WP_114331359	WP_114331359:1	alkane 1-monooxygenase [Rhodococcus sp. Eu-32] >gb|RRQ26764.1| alkane 1-monooxygenase [Rhodococcus sp. Eu-32]	Rhodococcus sp. Eu-32	1822	0	321	12	407	10	405	0.216795	1.23053	0.216795	1.23053
AII08632.1	PE	blastp-nr	WP_222635557	WP_222635557:1	MULTISPECIES: alkane 1-monooxygenase [unclassified Rhodococcus] >gb|MBY6414192.1| alkane 1-monooxygenase [Rhodococcus sp. BP-320] >gb|MBY6418944.1| alkane 1-monooxygenase [Rhodococcus sp. BP-321] >gb|MBY6423697.1| alkane 1-monooxygenase [Rhodococcus sp. BP-324] >gb|MBY6428997.1| alkane 1-monooxygenase [Rhodococcus sp. BP-323] >gb|MBY6434002.1| alkane 1-monooxygenase [Rhodococcus sp. BP-322]	Rhodococcus sp. BP-320	1824	0	321	12	407	10	405	0.216557	1.23053	0.216557	1.23053
AII08632.1	PE	blastp-nr	WP_222635557	WP_222635557:1	MULTISPECIES: alkane 1-monooxygenase [unclassified Rhodococcus] >gb|MBY6414192.1| alkane 1-monooxygenase [Rhodococcus sp. BP-320] >gb|MBY6418944.1| alkane 1-monooxygenase [Rhodococcus sp. BP-321] >gb|MBY6423697.1| alkane 1-monooxygenase [Rhodococcus sp. BP-324] >gb|MBY6428997.1| alkane 1-monooxygenase [Rhodococcus sp. BP-323] >gb|MBY6434002.1| alkane 1-monooxygenase [Rhodococcus sp. BP-322]	Rhodococcus sp. BP-321	1824	0	321	12	407	10	405	0.216557	1.23053	0.216557	1.23053
AII08632.1	PE	blastp-nr	WP_222635557	WP_222635557:1	MULTISPECIES: alkane 1-monooxygenase [unclassified Rhodococcus] >gb|MBY6414192.1| alkane 1-monooxygenase [Rhodococcus sp. BP-320] >gb|MBY6418944.1| alkane 1-monooxygenase [Rhodococcus sp. BP-321] >gb|MBY6423697.1| alkane 1-monooxygenase [Rhodococcus sp. BP-324] >gb|MBY6428997.1| alkane 1-monooxygenase [Rhodococcus sp. BP-323] >gb|MBY6434002.1| alkane 1-monooxygenase [Rhodococcus sp. BP-322]	Rhodococcus sp. BP-322	1824	0	321	12	407	10	405	0.216557	1.23053	0.216557	1.23053
AII08632.1	PE	blastp-nr	WP_222635557	WP_222635557:1	MULTISPECIES: alkane 1-monooxygenase [unclassified Rhodococcus] >gb|MBY6414192.1| alkane 1-monooxygenase [Rhodococcus sp. BP-320] >gb|MBY6418944.1| alkane 1-monooxygenase [Rhodococcus sp. BP-321] >gb|MBY6423697.1| alkane 1-monooxygenase [Rhodococcus sp. BP-324] >gb|MBY6428997.1| alkane 1-monooxygenase [Rhodococcus sp. BP-323] >gb|MBY6434002.1| alkane 1-monooxygenase [Rhodococcus sp. BP-322]	Rhodococcus sp. BP-323	1824	0	321	12	407	10	405	0.216557	1.23053	0.216557	1.23053
AII08632.1	PE	blastp-nr	WP_222635557	WP_222635557:1	MULTISPECIES: alkane 1-monooxygenase [unclassified Rhodococcus] >gb|MBY6414192.1| alkane 1-monooxygenase [Rhodococcus sp. BP-320] >gb|MBY6418944.1| alkane 1-monooxygenase [Rhodococcus sp. BP-321] >gb|MBY6423697.1| alkane 1-monooxygenase [Rhodococcus sp. BP-324] >gb|MBY6428997.1| alkane 1-monooxygenase [Rhodococcus sp. BP-323] >gb|MBY6434002.1| alkane 1-monooxygenase [Rhodococcus sp. BP-322]	Rhodococcus sp. BP-324	1824	0	321	12	407	10	405	0.216557	1.23053	0.216557	1.23053
AII08632.1	PE	blastp-nr	WP_222635557	WP_222635557:1	MULTISPECIES: alkane 1-monooxygenase [unclassified Rhodococcus] >gb|MBY6414192.1| alkane 1-monooxygenase [Rhodococcus sp. BP-320] >gb|MBY6418944.1| alkane 1-monooxygenase [Rhodococcus sp. BP-321] >gb|MBY6423697.1| alkane 1-monooxygenase [Rhodococcus sp. BP-324] >gb|MBY6428997.1| alkane 1-monooxygenase [Rhodococcus sp. BP-323] >gb|MBY6434002.1| alkane 1-monooxygenase [Rhodococcus sp. BP-322]	unclassified Rhodococcus	1824	0	321	12	407	10	405	0.216557	1.23053	0.216557	1.23053
AII10609.1	PE	blastp-nr	NKR65350	NKR65350:1	DUF475 domain-containing protein [Rhodococcus equi] >gb|NKR80627.1| DUF475 domain-containing protein [Rhodococcus equi] >gb|NKS99441.1| DUF475 domain-containing protein [Rhodococcus equi]	Rhodococcus equi	1192	0	299	1	376	1	369	0.314597	1.25418	0.308725	1.23077
AII10609.1	PE	blastp-nr	WP_069855802	WP_069855802:1	DUF475 domain-containing protein [Rhodococcus sp. Br-6] >dbj|GBF17736.1| integral membrane protein TerC family protein [Rhodococcus sp. Br-6]	Rhodococcus sp. Br-6	1195	0	299	1	376	1	369	0.313808	1.25418	0.30795	1.23077	Integral membrane protein TerC family protein
AII10609.1	PE	blastp-nr	WP_057478318	WP_057478318:1	DUF475 domain-containing protein [Rhodococcus sp. Leaf278] >gb|KQU49372.1| hypothetical protein ASG84_05340 [Rhodococcus sp. Leaf278]	Rhodococcus sp. Leaf278	1149	0	286	1	357	1	353	0.309835	1.24476	0.306353	1.23077	Uncharacterized protein
AII10609.1	PE	blastp-nr	WP_128644691	WP_128644691:1	DUF475 domain-containing protein [Rhodococcus sp. BS-15]	Rhodococcus sp. BS-15	1169	0	286	1	357	1	353	0.304534	1.24476	0.301112	1.23077
AII10609.1	PE	blastp-nr	WP_243595618	WP_243595618:1	DUF475 domain-containing protein [Rhodococcus sp. ARC_M12] >gb|MCJ0978885.1| DUF475 domain-containing protein [Rhodococcus sp. ARC_M12]	Rhodococcus sp. ARC_M12	1174	0	286	1	357	1	353	0.303237	1.24476	0.29983	1.23077
AII10609.1	PE	blastp-nr	OLT34181	OLT34181:1	hypothetical protein BJF84_19430 [Rhodococcus sp. CUA-806]	Rhodococcus sp. CUA-806	1203	0	286	1	357	1	353	0.295927	1.24476	0.292602	1.23077	Uncharacterized protein
AII08632.1	PE	blastp-nr	WP_037114276	WP_037114276:1	MULTISPECIES: alkane 1-monooxygenase [Rhodococcus] >gb|OZF04732.1| alkane 1-monooxygenase [Rhodococcus sp. 15-1189-1-1a] >gb|OZF18996.1| alkane 1-monooxygenase [Rhodococcus sp. 14-2686-1-2]	Rhodococcus	1840	0	325	11	408	9	409	0.215761	1.22154	0.217391	1.23077	Alkane 1-monooxygenase
AII08632.1	PE	blastp-nr	WP_037114276	WP_037114276:1	MULTISPECIES: alkane 1-monooxygenase [Rhodococcus] >gb|OZF04732.1| alkane 1-monooxygenase [Rhodococcus sp. 15-1189-1-1a] >gb|OZF18996.1| alkane 1-monooxygenase [Rhodococcus sp. 14-2686-1-2]	Rhodococcus sp. 14-2686-1-2	1840	0	325	11	408	9	409	0.215761	1.22154	0.217391	1.23077	Alkane 1-monooxygenase
AII08632.1	PE	blastp-nr	WP_037114276	WP_037114276:1	MULTISPECIES: alkane 1-monooxygenase [Rhodococcus] >gb|OZF04732.1| alkane 1-monooxygenase [Rhodococcus sp. 15-1189-1-1a] >gb|OZF18996.1| alkane 1-monooxygenase [Rhodococcus sp. 14-2686-1-2]	Rhodococcus sp. 15-1189-1-1a	1840	0	325	11	408	9	409	0.215761	1.22154	0.217391	1.23077	Alkane 1-monooxygenase
AII10609.1	PE	blastp-nr	SNV27921	SNV27921:1	integral membrane protein, YkoY family [Rhodococcus rhodochrous]	Rhodococcus rhodochrous	1137	0	290	11	375	2	359	0.320141	1.25517	0.313984	1.23103
AII08632.1	PE	blastp-nr	CAC40945	CAC40945:1	alkane-1-monooxygenase, partial [Rhodococcus erythropolis] >emb|CAC40946.1| alkane-1-monooxygenase, partial [Rhodococcus erythropolis] >emb|CAC40947.1| alkane-1-monooxygenase 2, partial [Rhodococcus erythropolis]	Rhodococcus erythropolis	821	0	147	157	338	1	182	0.220463	1.23129	0.220463	1.23129	Alkane-1-monooxygenase
AII08632.1	PE	blastp-nr	AEY77898	AEY77898:1	putative alkane monooxygenase, partial [uncultured bacterium] >gb|AEY77898.1| alkane-1-monooxygenase, partial [Rhodococcus sp. MS272a1] >gb|AGO66440.1| alkane hydroxylase, partial [uncultured bacterium] >gb|AGO66441.1| alkane hydroxylase, partial [uncultured bacterium] >gb|AGO66449.1| alkane hydroxylase, partial [uncultured bacterium]	Rhodococcus sp. MS272a1	821	0	147	155	336	1	182	0.220463	1.23129	0.220463	1.23129	Alkane-1-monooxygenase
AII08632.1	PE	blastp-nr	AEY77898	AEY77898:1	putative alkane monooxygenase, partial [uncultured bacterium] >gb|AEY77898.1| alkane-1-monooxygenase, partial [Rhodococcus sp. MS272a1] >gb|AGO66440.1| alkane hydroxylase, partial [uncultured bacterium] >gb|AGO66441.1| alkane hydroxylase, partial [uncultured bacterium] >gb|AGO66449.1| alkane hydroxylase, partial [uncultured bacterium]	uncultured bacterium	821	0	147	155	336	1	182	0.220463	1.23129	0.220463	1.23129	Alkane-1-monooxygenase
AII08632.1	PE	blastp-nr	AEY77861	AEY77861:1	alkane-1-monooxygenase, partial [Rhodococcus sp. MS103a]	Rhodococcus sp. MS103a	824	0	147	155	336	1	182	0.21966	1.23129	0.21966	1.23129	Alkane-1-monooxygenase
AII10609.1	PE	blastp-nr	WP_059384434	WP_059384434:1	DUF475 domain-containing protein [Rhodococcus rhodochrous]	Rhodococcus rhodochrous	1172	0	298	1	375	1	368	0.319113	1.25503	0.31314	1.23154
AII10609.1	PE	blastp-nr	WP_229566431	WP_229566431:1	DUF475 domain-containing protein [Rhodococcus sp. RDE2] >dbj|BDB63037.1| membrane protein [Rhodococcus sp. RDE2]	Rhodococcus sp. RDE2	1216	0	298	1	375	1	368	0.307566	1.25503	0.301809	1.23154
AII11185.1	PE	blastp-nr	WP_084870591	WP_084870591:1	multicopper oxidase family protein [Rhodococcus equi] >gb|ORL98186.1| copper oxidase [Rhodococcus equi] >gb|ORM16720.1| copper oxidase [Rhodococcus equi] >gb|QDP09415.1| multicopper oxidase family protein [Rhodococcus equi]	Rhodococcus equi	1668	0	326	32	516	33	513	0.290168	1.48466	0.28777	1.47239
AII11185.1	PE	blastp-nr	MBM4693508	MBM4693508:1	multicopper oxidase domain-containing protein [Rhodococcus equi] >gb|NKS31483.1| multicopper oxidase domain-containing protein [Rhodococcus equi]	Rhodococcus equi	1666	0	338	1	516	1	513	0.309124	1.52367	0.307323	1.51479
AII10609.1	PE	blastp-nr	WP_222438352	WP_222438352:1	DUF475 domain-containing protein [Rhodococcus sp. BP22]	Rhodococcus sp. BP22	1193	0	288	1	360	10	365	0.300922	1.24653	0.297569	1.23264
AII10609.1	PE	blastp-nr	OOL29426	OOL29426:1	membrane protein [Rhodococcus rhodochrous]	Rhodococcus rhodochrous	1226	0	288	1	360	1	356	0.292822	1.24653	0.28956	1.23264
AII10609.1	PE	blastp-nr	WP_029539861	WP_029539861:1	MULTISPECIES: DUF475 domain-containing protein [Rhodococcus] >gb|ATQ31560.1| DUF475 domain-containing protein [Rhodococcus ruber]	Rhodococcus	1159	0	287	1	359	1	355	0.308887	1.24739	0.305436	1.23345
AII10609.1	PE	blastp-nr	WP_029539861	WP_029539861:1	MULTISPECIES: DUF475 domain-containing protein [Rhodococcus] >gb|ATQ31560.1| DUF475 domain-containing protein [Rhodococcus ruber]	Rhodococcus ruber	1159	0	287	1	359	1	355	0.308887	1.24739	0.305436	1.23345
AII10609.1	PE	blastp-nr	WP_188542869	WP_188542869:1	DUF475 domain-containing protein [Rhodococcus trifolii] >dbj|GGF91788.1| hypothetical protein GCM10007304_02190 [Rhodococcus trifolii]	Rhodococcus trifolii	1160	0	287	1	357	1	355	0.306897	1.24042	0.305172	1.23345
AII07038.1	PE	blastp-nr	WP_010838100	WP_010838100:1	decaprenyl-phosphate phosphoribosyltransferase [Rhodococcus rhodnii] >gb|EOM76642.1| phosphoribose diphosphate:decaprenyl-phosphate [Rhodococcus rhodnii LMG 5362] >gb|TXG89512.1| decaprenyl-phosphate phosphoribosyltransferase [Rhodococcus rhodnii]	Rhodococcus rhodnii	1183	0	231	1	286	1	286	0.240913	1.23377	0.240913	1.23377
AII07038.1	PE	blastp-nr	WP_010838100	WP_010838100:1	decaprenyl-phosphate phosphoribosyltransferase [Rhodococcus rhodnii] >gb|EOM76642.1| phosphoribose diphosphate:decaprenyl-phosphate [Rhodococcus rhodnii LMG 5362] >gb|TXG89512.1| decaprenyl-phosphate phosphoribosyltransferase [Rhodococcus rhodnii]	Rhodococcus rhodnii LMG 5362	1183	0	231	1	286	1	286	0.240913	1.23377	0.240913	1.23377
AII11185.1	PE	blastp-nr	WP_084987418	WP_084987418:1	multicopper oxidase family protein [Rhodococcus equi] >gb|MBM4597009.1| multicopper oxidase domain-containing protein [Rhodococcus equi] >gb|NKT42640.1| multicopper oxidase domain-containing protein [Rhodococcus equi] >gb|ORL79180.1| copper oxidase [Rhodococcus equi] >dbj|BCN43906.1| putative oxidase (copper-binding protein) [Rhodococcus equi] >dbj|BCN63714.1| putative oxidase (copper-binding pro…	Rhodococcus equi	1666	0	337	1	516	1	513	0.309124	1.52819	0.307323	1.51929
AII10609.1	PE	blastp-nr	WP_202917595	WP_202917595:1	MULTISPECIES: DUF475 domain-containing protein [Rhodococcus]	Rhodococcus	1181	0	286	3	360	1	354	0.302286	1.24825	0.298899	1.23427
AII08632.1	PE	blastp-nr	WP_094719560	WP_094719560:1	alkane 1-monooxygenase [Rhodococcus sp. 14-2470-1b] >gb|OZF55716.1| alkane 1-monooxygenase [Rhodococcus sp. 14-2470-1b]	Rhodococcus sp. 14-2470-1b	1835	0	324	11	408	9	409	0.216349	1.22531	0.217984	1.23457
AII10609.1	PE	blastp-nr	MBM4569024	MBM4569024:1	DUF475 domain-containing protein [Rhodococcus equi]	Rhodococcus equi	1188	0	298	1	376	1	369	0.315657	1.25839	0.309764	1.2349
AII10609.1	PE	blastp-nr	WP_094611438	WP_094611438:1	MULTISPECIES: DUF475 domain-containing protein [unclassified Rhodococcus] >gb|OZC79527.1| hypothetical protein CH251_01205 [Rhodococcus sp. 06-462-5] >gb|OZE60084.1| hypothetical protein CH270_23145 [Rhodococcus sp. 02-925g]	Rhodococcus sp. 02-925g	1147	0	285	1	357	1	353	0.310375	1.24912	0.306888	1.23509
AII10609.1	PE	blastp-nr	WP_094611438	WP_094611438:1	MULTISPECIES: DUF475 domain-containing protein [unclassified Rhodococcus] >gb|OZC79527.1| hypothetical protein CH251_01205 [Rhodococcus sp. 06-462-5] >gb|OZE60084.1| hypothetical protein CH270_23145 [Rhodococcus sp. 02-925g]	Rhodococcus sp. 06-462-5	1147	0	285	1	357	1	353	0.310375	1.24912	0.306888	1.23509
AII10609.1	PE	blastp-nr	WP_094611438	WP_094611438:1	MULTISPECIES: DUF475 domain-containing protein [unclassified Rhodococcus] >gb|OZC79527.1| hypothetical protein CH251_01205 [Rhodococcus sp. 06-462-5] >gb|OZE60084.1| hypothetical protein CH270_23145 [Rhodococcus sp. 02-925g]	unclassified Rhodococcus	1147	0	285	1	357	1	353	0.310375	1.24912	0.306888	1.23509
AII10609.1	PE	blastp-nr	WP_121871573	WP_121871573:1	DUF475 domain-containing protein [Rhodococcus sp. SBT000017] >gb|RMB77805.1| DUF475 domain-containing protein [Rhodococcus sp. SBT000017]	Rhodococcus sp. SBT000017	1169	0	285	1	357	1	353	0.304534	1.24912	0.301112	1.23509
AII10609.1	PE	blastp-nr	WP_037195213	WP_037195213:1	MULTISPECIES: DUF475 domain-containing protein [Rhodococcus] >gb|OZD63428.1| DUF475 domain-containing protein [Rhodococcus sp. 05-340-2] >gb|OZD75468.1| DUF475 domain-containing protein [Rhodococcus sp. 05-340-1] >gb|OZF00379.1| DUF475 domain-containing protein [Rhodococcus sp. 15-2388-1-1a] >gb|OZF36431.1| DUF475 domain-containing protein [Rhodococcus sp. 14-2483-1-2]	Rhodococcus	1171	0	285	1	357	1	353	0.304014	1.24912	0.300598	1.23509	DUF475 domain-containing protein
AII10609.1	PE	blastp-nr	WP_037195213	WP_037195213:1	MULTISPECIES: DUF475 domain-containing protein [Rhodococcus] >gb|OZD63428.1| DUF475 domain-containing protein [Rhodococcus sp. 05-340-2] >gb|OZD75468.1| DUF475 domain-containing protein [Rhodococcus sp. 05-340-1] >gb|OZF00379.1| DUF475 domain-containing protein [Rhodococcus sp. 15-2388-1-1a] >gb|OZF36431.1| DUF475 domain-containing protein [Rhodococcus sp. 14-2483-1-2]	Rhodococcus sp. 05-340-1	1171	0	285	1	357	1	353	0.304014	1.24912	0.300598	1.23509	DUF475 domain-containing protein
AII10609.1	PE	blastp-nr	WP_037195213	WP_037195213:1	MULTISPECIES: DUF475 domain-containing protein [Rhodococcus] >gb|OZD63428.1| DUF475 domain-containing protein [Rhodococcus sp. 05-340-2] >gb|OZD75468.1| DUF475 domain-containing protein [Rhodococcus sp. 05-340-1] >gb|OZF00379.1| DUF475 domain-containing protein [Rhodococcus sp. 15-2388-1-1a] >gb|OZF36431.1| DUF475 domain-containing protein [Rhodococcus sp. 14-2483-1-2]	Rhodococcus sp. 05-340-2	1171	0	285	1	357	1	353	0.304014	1.24912	0.300598	1.23509	DUF475 domain-containing protein
AII10609.1	PE	blastp-nr	WP_037195213	WP_037195213:1	MULTISPECIES: DUF475 domain-containing protein [Rhodococcus] >gb|OZD63428.1| DUF475 domain-containing protein [Rhodococcus sp. 05-340-2] >gb|OZD75468.1| DUF475 domain-containing protein [Rhodococcus sp. 05-340-1] >gb|OZF00379.1| DUF475 domain-containing protein [Rhodococcus sp. 15-2388-1-1a] >gb|OZF36431.1| DUF475 domain-containing protein [Rhodococcus sp. 14-2483-1-2]	Rhodococcus sp. 14-2483-1-2	1171	0	285	1	357	1	353	0.304014	1.24912	0.300598	1.23509	DUF475 domain-containing protein
AII10609.1	PE	blastp-nr	WP_037195213	WP_037195213:1	MULTISPECIES: DUF475 domain-containing protein [Rhodococcus] >gb|OZD63428.1| DUF475 domain-containing protein [Rhodococcus sp. 05-340-2] >gb|OZD75468.1| DUF475 domain-containing protein [Rhodococcus sp. 05-340-1] >gb|OZF00379.1| DUF475 domain-containing protein [Rhodococcus sp. 15-2388-1-1a] >gb|OZF36431.1| DUF475 domain-containing protein [Rhodococcus sp. 14-2483-1-2]	Rhodococcus sp. 15-2388-1-1a	1171	0	285	1	357	1	353	0.304014	1.24912	0.300598	1.23509	DUF475 domain-containing protein
AII10609.1	PE	blastp-nr	WP_008711398	WP_008711398:1	DUF475 domain-containing protein [Rhodococcus sp. AW25M09] >emb|CCQ14080.1| Conserved hypothetical membrane protein [Rhodococcus sp. AW25M09]	Rhodococcus sp. AW25M09	1183	0	285	1	357	1	353	0.30093	1.24912	0.297549	1.23509	Conserved hypothetical membrane protein
AII10609.1	PE	blastp-nr	WP_243609426	WP_243609426:1	DUF475 domain-containing protein [Rhodococcus sp. ARC_M5] >gb|MCJ0892531.1| DUF475 domain-containing protein [Rhodococcus sp. ARC_M5]	Rhodococcus sp. ARC_M5	1189	0	285	1	357	1	353	0.299411	1.24912	0.296047	1.23509
AII10609.1	PE	blastp-nr	WP_230555893	WP_230555893:1	DUF475 domain-containing protein [Rhodococcus sp. I2R] >gb|MCC8927605.1| DUF475 domain-containing protein [Rhodococcus sp. I2R]	Rhodococcus sp. I2R	1198	0	285	1	357	1	353	0.297162	1.24912	0.293823	1.23509
AII10609.1	PE	blastp-nr	TWH44876	TWH44876:1	hypothetical protein L612_002800000050 [Rhodococcus rhodochrous J38]	Rhodococcus rhodochrous J38	1134	0	289	11	375	2	359	0.320988	1.25952	0.314815	1.23529
AII10609.1	PE	blastp-nr	WP_072845523	WP_072845523:1	DUF475 domain-containing protein [Rhodococcus tukisamuensis] >emb|SDC65321.1| hypothetical protein SAMN05444580_101497 [Rhodococcus tukisamuensis]	Rhodococcus tukisamuensis	1197	0	293	1	371	1	363	0.309106	1.2628	0.302423	1.23549	Uncharacterized protein
AII10609.1	PE	blastp-nr	WP_145708945	WP_145708945:1	DUF475 domain-containing protein [Rhodococcus rhodochrous] >gb|MCB8911669.1| DUF475 domain-containing protein [Rhodococcus rhodochrous] >gb|MCC0086814.1| DUF475 domain-containing protein [Rhodococcus rhodochrous]	Rhodococcus rhodochrous	1169	0	297	1	375	1	368	0.319932	1.25926	0.313944	1.23569
AII08632.1	PE	blastp-nr	ORI15427	ORI15427:1	alkane 1-monooxygenase [Rhodococcus sp. 1168]	Rhodococcus sp. 1168	1796	0	317	13	405	11	403	0.218263	1.23659	0.218263	1.23659	Alkane 1-monooxygenase
AII08632.1	PE	blastp-nr	WP_088945315	WP_088945315:1	alkane 1-monooxygenase [Rhodococcus sp. 1168]	Rhodococcus sp. 1168	1796	0	317	13	405	7	399	0.218263	1.23659	0.218263	1.23659
AII10609.1	PE	blastp-nr	WP_140188468	WP_140188468:1	DUF475 domain-containing protein [Rhodococcus ruber] >gb|QDC13997.1| DUF475 domain-containing protein [Rhodococcus ruber]	Rhodococcus ruber	1159	0	287	1	360	1	356	0.30975	1.25087	0.306299	1.23693
AII10609.1	PE	blastp-nr	NGP04358	NGP04358:1	DUF475 domain-containing protein [Rhodococcus sp. 14C212]	Rhodococcus sp. 14C212	1184	0	287	1	360	1	356	0.303209	1.25087	0.299831	1.23693
AII10609.1	PE	blastp-nr	WP_136170636	WP_136170636:1	MULTISPECIES: DUF475 domain-containing protein [unclassified Rhodococcus] >gb|QCB49412.1| DUF475 domain-containing protein [Rhodococcus sp. PAMC28705] >gb|QCB58900.1| DUF475 domain-containing protein [Rhodococcus sp. PAMC28707]	Rhodococcus sp. PAMC28705	1204	0	287	1	360	1	356	0.298173	1.25087	0.29485	1.23693
AII10609.1	PE	blastp-nr	WP_136170636	WP_136170636:1	MULTISPECIES: DUF475 domain-containing protein [unclassified Rhodococcus] >gb|QCB49412.1| DUF475 domain-containing protein [Rhodococcus sp. PAMC28705] >gb|QCB58900.1| DUF475 domain-containing protein [Rhodococcus sp. PAMC28707]	Rhodococcus sp. PAMC28707	1204	0	287	1	360	1	356	0.298173	1.25087	0.29485	1.23693
AII10609.1	PE	blastp-nr	WP_136170636	WP_136170636:1	MULTISPECIES: DUF475 domain-containing protein [unclassified Rhodococcus] >gb|QCB49412.1| DUF475 domain-containing protein [Rhodococcus sp. PAMC28705] >gb|QCB58900.1| DUF475 domain-containing protein [Rhodococcus sp. PAMC28707]	unclassified Rhodococcus	1204	0	287	1	360	1	356	0.298173	1.25087	0.29485	1.23693
AII10609.1	PE	blastp-nr	WP_203011222	WP_203011222:1	DUF475 domain-containing protein [Rhodococcus ruber] >gb|QRE78872.1| DUF475 domain-containing protein [Rhodococcus ruber]	Rhodococcus ruber	1196	0	286	1	358	1	355	0.298495	1.24825	0.295987	1.23776
AII10609.1	PE	blastp-nr	WP_016932206	WP_016932206:1	MULTISPECIES: DUF475 domain-containing protein [Rhodococcus]	Rhodococcus	1151	0	294	1	373	1	365	0.323197	1.26531	0.316247	1.2381
AII08632.1	PE	blastp-nr	WP_068425142	WP_068425142:1	MULTISPECIES: alkane 1-monooxygenase [Rhodococcus] >gb|NIL75079.1| Alkane 1-monooxygenase [Rhodococcus sp. B10] >gb|OAK54620.1| alkane 1-monooxygenase [Rhodococcus kyotonensis]	Rhodococcus	1818	0	319	12	407	10	405	0.217272	1.23824	0.217272	1.23824	Alkane 1-monooxygenase
AII08632.1	PE	blastp-nr	WP_068425142	WP_068425142:1	MULTISPECIES: alkane 1-monooxygenase [Rhodococcus] >gb|NIL75079.1| Alkane 1-monooxygenase [Rhodococcus sp. B10] >gb|OAK54620.1| alkane 1-monooxygenase [Rhodococcus kyotonensis]	Rhodococcus kyotonensis	1818	0	319	12	407	10	405	0.217272	1.23824	0.217272	1.23824	Alkane 1-monooxygenase
AII08632.1	PE	blastp-nr	WP_068425142	WP_068425142:1	MULTISPECIES: alkane 1-monooxygenase [Rhodococcus] >gb|NIL75079.1| Alkane 1-monooxygenase [Rhodococcus sp. B10] >gb|OAK54620.1| alkane 1-monooxygenase [Rhodococcus kyotonensis]	Rhodococcus sp. B10	1818	0	319	12	407	10	405	0.217272	1.23824	0.217272	1.23824	Alkane 1-monooxygenase
AII11185.1	PE	blastp-nr	WP_221283738	WP_221283738:1	multicopper oxidase family protein [Rhodococcus equi] >dbj|BCN78575.1| putative oxidase (copper-binding protein) [Rhodococcus equi]	Rhodococcus equi	1665	0	338	1	516	1	513	0.309309	1.52367	0.307508	1.51479
AII11185.1	PE	blastp-nr	MBM4495028	MBM4495028:1	multicopper oxidase domain-containing protein [Rhodococcus equi] >gb|MBM4538788.1| multicopper oxidase domain-containing protein [Rhodococcus equi] >gb|MBM4538876.1| multicopper oxidase domain-containing protein [Rhodococcus equi] >gb|MBM4540500.1| multicopper oxidase domain-containing protein [Rhodococcus equi] >gb|MBM4717147.1| multicopper oxidase domain-containing protein [Rhodococcus equi]	Rhodococcus equi	1663	0	343	1	516	1	513	0.309681	1.50146	0.307877	1.49271
AII11185.1	PE	blastp-nr	WP_069854908	WP_069854908:1	multicopper oxidase family protein [Rhodococcus sp. Br-6] >gb|NKR98091.1| multicopper oxidase domain-containing protein [Rhodococcus equi] >dbj|GBF15112.1| copper resistance protein A precursor [Rhodococcus sp. Br-6]	Rhodococcus equi	1663	0	337	1	516	1	513	0.309681	1.52819	0.307877	1.51929	Copper resistance protein A
AII11185.1	PE	blastp-nr	WP_069854908	WP_069854908:1	multicopper oxidase family protein [Rhodococcus sp. Br-6] >gb|NKR98091.1| multicopper oxidase domain-containing protein [Rhodococcus equi] >dbj|GBF15112.1| copper resistance protein A precursor [Rhodococcus sp. Br-6]	Rhodococcus sp. Br-6	1663	0	337	1	516	1	513	0.309681	1.52819	0.307877	1.51929	Copper resistance protein A
AII11185.1	PE	blastp-nr	WP_084968688	WP_084968688:1	multicopper oxidase family protein [Rhodococcus equi] >gb|NKS86189.1| multicopper oxidase domain-containing protein [Rhodococcus equi] >gb|ORM10981.1| copper oxidase [Rhodococcus equi]	Rhodococcus equi	1661	0	343	1	516	1	513	0.310054	1.50146	0.308248	1.49271
AII11185.1	PE	blastp-nr	WP_081184697	WP_081184697:1	multicopper oxidase family protein [Rhodococcus equi] >gb|NKZ67532.1| multicopper oxidase domain-containing protein [Rhodococcus equi] >gb|OQQ27838.1| copper oxidase [Rhodococcus equi]	Rhodococcus equi	1659	0	336	1	516	1	513	0.310428	1.53274	0.30862	1.52381
AII11185.1	PE	blastp-nr	NKR72069	NKR72069:1	multicopper oxidase domain-containing protein [Rhodococcus equi] >gb|NKS16443.1| multicopper oxidase domain-containing protein [Rhodococcus equi]	Rhodococcus equi	1645	0	341	1	516	1	513	0.31307	1.51026	0.311246	1.50147
AII11185.1	PE	blastp-nr	WP_225022209	WP_225022209:1	multicopper oxidase family protein [Rhodococcus equi] >gb|MCA1007651.1| multicopper oxidase family protein [Rhodococcus equi]	Rhodococcus equi	1643	0	334	41	516	35	509	0.289105	1.42216	0.288497	1.41916
AII11185.1	PE	blastp-nr	WP_094642695	WP_094642695:1	MULTISPECIES: multicopper oxidase family protein [unclassified Rhodococcus] >gb|OZD85268.1| copper oxidase [Rhodococcus sp. 05-2256-B4] >gb|OZD92414.1| copper oxidase [Rhodococcus sp. 05-2256-B2] >gb|OZD99360.1| copper oxidase [Rhodococcus sp. 05-2256-B3] >gb|OZE02884.1| copper oxidase [Rhodococcus sp. 05-2256-B1]	Rhodococcus sp. 05-2256-B1	1640	0	326	8	514	6	497	0.308537	1.55215	0.29939	1.50613
AII10609.1	PE	blastp-nr	MBY4380981	MBY4380981:1	DUF475 domain-containing protein [Rhodococcus fascians] >gb|MBY4395850.1| DUF475 domain-containing protein [Rhodococcus fascians] >gb|MBY4406839.1| DUF475 domain-containing protein [Rhodococcus fascians] >gb|MBY4420608.1| DUF475 domain-containing protein [Rhodococcus fascians] >gb|MBY4459705.1| DUF475 domain-containing protein [Rhodococcus fascians]	Rhodococcus fascians	1208	0	293	1	367	1	364	0.30298	1.24915	0.300497	1.23891
AII08632.1	PE	blastp-nr	WP_084347012	WP_084347012:1	alkane 1-monooxygenase [Rhodococcus sp. 1163]	Rhodococcus sp. 1163	1802	0	318	11	405	5	399	0.218646	1.23899	0.218646	1.23899
AII08632.1	PE	blastp-nr	ORI15246	ORI15246:1	alkane 1-monooxygenase [Rhodococcus sp. 1163]	Rhodococcus sp. 1163	1803	0	318	11	405	9	403	0.218525	1.23899	0.218525	1.23899	Alkane 1-monooxygenase
AII10609.1	PE	blastp-nr	WP_068048447	WP_068048447:1	MULTISPECIES: DUF475 domain-containing protein [unclassified Rhodococcus] >gb|KAA0921805.1| DUF475 domain-containing protein [Rhodococcus sp. ANT_H53B] >gb|KZF07906.1| hypothetical protein A2J02_00025 [Rhodococcus sp. EPR-147] >gb|KZF08799.1| hypothetical protein A2J04_00535 [Rhodococcus sp. EPR-279] >gb|OZE32405.1| DUF475 domain-containing protein [Rhodococcus sp. 05-2254-6] >gb|OZE42049.1| DUF4…	Rhodococcus sp. 05-2254-4	1141	0	284	1	357	1	353	0.312007	1.25352	0.308501	1.23944	DUF475 domain-containing protein
AII10609.1	PE	blastp-nr	WP_068048447	WP_068048447:1	MULTISPECIES: DUF475 domain-containing protein [unclassified Rhodococcus] >gb|KAA0921805.1| DUF475 domain-containing protein [Rhodococcus sp. ANT_H53B] >gb|KZF07906.1| hypothetical protein A2J02_00025 [Rhodococcus sp. EPR-147] >gb|KZF08799.1| hypothetical protein A2J04_00535 [Rhodococcus sp. EPR-279] >gb|OZE32405.1| DUF475 domain-containing protein [Rhodococcus sp. 05-2254-6] >gb|OZE42049.1| DUF4…	Rhodococcus sp. 05-2254-6	1141	0	284	1	357	1	353	0.312007	1.25352	0.308501	1.23944	DUF475 domain-containing protein
AII10609.1	PE	blastp-nr	WP_068048447	WP_068048447:1	MULTISPECIES: DUF475 domain-containing protein [unclassified Rhodococcus] >gb|KAA0921805.1| DUF475 domain-containing protein [Rhodococcus sp. ANT_H53B] >gb|KZF07906.1| hypothetical protein A2J02_00025 [Rhodococcus sp. EPR-147] >gb|KZF08799.1| hypothetical protein A2J04_00535 [Rhodococcus sp. EPR-279] >gb|OZE32405.1| DUF475 domain-containing protein [Rhodococcus sp. 05-2254-6] >gb|OZE42049.1| DUF4…	Rhodococcus sp. ANT_H53B	1141	0	284	1	357	1	353	0.312007	1.25352	0.308501	1.23944	DUF475 domain-containing protein
AII10609.1	PE	blastp-nr	WP_068048447	WP_068048447:1	MULTISPECIES: DUF475 domain-containing protein [unclassified Rhodococcus] >gb|KAA0921805.1| DUF475 domain-containing protein [Rhodococcus sp. ANT_H53B] >gb|KZF07906.1| hypothetical protein A2J02_00025 [Rhodococcus sp. EPR-147] >gb|KZF08799.1| hypothetical protein A2J04_00535 [Rhodococcus sp. EPR-279] >gb|OZE32405.1| DUF475 domain-containing protein [Rhodococcus sp. 05-2254-6] >gb|OZE42049.1| DUF4…	Rhodococcus sp. EPR-147	1141	0	284	1	357	1	353	0.312007	1.25352	0.308501	1.23944	DUF475 domain-containing protein
AII10609.1	PE	blastp-nr	WP_068048447	WP_068048447:1	MULTISPECIES: DUF475 domain-containing protein [unclassified Rhodococcus] >gb|KAA0921805.1| DUF475 domain-containing protein [Rhodococcus sp. ANT_H53B] >gb|KZF07906.1| hypothetical protein A2J02_00025 [Rhodococcus sp. EPR-147] >gb|KZF08799.1| hypothetical protein A2J04_00535 [Rhodococcus sp. EPR-279] >gb|OZE32405.1| DUF475 domain-containing protein [Rhodococcus sp. 05-2254-6] >gb|OZE42049.1| DUF4…	Rhodococcus sp. EPR-279	1141	0	284	1	357	1	353	0.312007	1.25352	0.308501	1.23944	DUF475 domain-containing protein
AII10609.1	PE	blastp-nr	WP_068048447	WP_068048447:1	MULTISPECIES: DUF475 domain-containing protein [unclassified Rhodococcus] >gb|KAA0921805.1| DUF475 domain-containing protein [Rhodococcus sp. ANT_H53B] >gb|KZF07906.1| hypothetical protein A2J02_00025 [Rhodococcus sp. EPR-147] >gb|KZF08799.1| hypothetical protein A2J04_00535 [Rhodococcus sp. EPR-279] >gb|OZE32405.1| DUF475 domain-containing protein [Rhodococcus sp. 05-2254-6] >gb|OZE42049.1| DUF4…	unclassified Rhodococcus	1141	0	284	1	357	1	353	0.312007	1.25352	0.308501	1.23944	DUF475 domain-containing protein
AII10609.1	PE	blastp-nr	WP_032396931	WP_032396931:1	MULTISPECIES: DUF475 domain-containing protein [Rhodococcus] >gb|AJW41600.1| Integral membrane protein [Rhodococcus sp. B7740] >gb|OZD79718.1| DUF475 domain-containing protein [Rhodococcus sp. 05-339-2]	Rhodococcus	1144	0	284	1	357	1	353	0.311189	1.25352	0.307692	1.23944	Integral membrane protein
AII10609.1	PE	blastp-nr	WP_032396931	WP_032396931:1	MULTISPECIES: DUF475 domain-containing protein [Rhodococcus] >gb|AJW41600.1| Integral membrane protein [Rhodococcus sp. B7740] >gb|OZD79718.1| DUF475 domain-containing protein [Rhodococcus sp. 05-339-2]	Rhodococcus sp. 05-339-2	1144	0	284	1	357	1	353	0.311189	1.25352	0.307692	1.23944	Integral membrane protein
AII10609.1	PE	blastp-nr	WP_032396931	WP_032396931:1	MULTISPECIES: DUF475 domain-containing protein [Rhodococcus] >gb|AJW41600.1| Integral membrane protein [Rhodococcus sp. B7740] >gb|OZD79718.1| DUF475 domain-containing protein [Rhodococcus sp. 05-339-2]	Rhodococcus sp. B7740	1144	0	284	1	357	1	353	0.311189	1.25352	0.307692	1.23944	Integral membrane protein
AII10609.1	PE	blastp-nr	WP_094629055	WP_094629055:1	MULTISPECIES: DUF475 domain-containing protein [unclassified Rhodococcus] >gb|OZC65548.1| hypothetical protein CH276_10045 [Rhodococcus sp. 06-470-2] >gb|OZC69385.1| hypothetical protein CH277_09635 [Rhodococcus sp. 06-469-3-2] >gb|OZC85768.1| hypothetical protein CH274_02625 [Rhodococcus sp. 06-418-5] >gb|OZD45603.1| hypothetical protein CH264_15010 [Rhodococcus sp. 06-1477-1A] >gb|OZE12293.1| h…	Rhodococcus sp. 05-2255-3C	1144	0	284	1	357	1	353	0.311189	1.25352	0.307692	1.23944
AII10609.1	PE	blastp-nr	WP_094629055	WP_094629055:1	MULTISPECIES: DUF475 domain-containing protein [unclassified Rhodococcus] >gb|OZC65548.1| hypothetical protein CH276_10045 [Rhodococcus sp. 06-470-2] >gb|OZC69385.1| hypothetical protein CH277_09635 [Rhodococcus sp. 06-469-3-2] >gb|OZC85768.1| hypothetical protein CH274_02625 [Rhodococcus sp. 06-418-5] >gb|OZD45603.1| hypothetical protein CH264_15010 [Rhodococcus sp. 06-1477-1A] >gb|OZE12293.1| h…	Rhodococcus sp. 06-1477-1A	1144	0	284	1	357	1	353	0.311189	1.25352	0.307692	1.23944
AII10609.1	PE	blastp-nr	WP_094629055	WP_094629055:1	MULTISPECIES: DUF475 domain-containing protein [unclassified Rhodococcus] >gb|OZC65548.1| hypothetical protein CH276_10045 [Rhodococcus sp. 06-470-2] >gb|OZC69385.1| hypothetical protein CH277_09635 [Rhodococcus sp. 06-469-3-2] >gb|OZC85768.1| hypothetical protein CH274_02625 [Rhodococcus sp. 06-418-5] >gb|OZD45603.1| hypothetical protein CH264_15010 [Rhodococcus sp. 06-1477-1A] >gb|OZE12293.1| h…	Rhodococcus sp. 06-418-5	1144	0	284	1	357	1	353	0.311189	1.25352	0.307692	1.23944
AII10609.1	PE	blastp-nr	WP_094629055	WP_094629055:1	MULTISPECIES: DUF475 domain-containing protein [unclassified Rhodococcus] >gb|OZC65548.1| hypothetical protein CH276_10045 [Rhodococcus sp. 06-470-2] >gb|OZC69385.1| hypothetical protein CH277_09635 [Rhodococcus sp. 06-469-3-2] >gb|OZC85768.1| hypothetical protein CH274_02625 [Rhodococcus sp. 06-418-5] >gb|OZD45603.1| hypothetical protein CH264_15010 [Rhodococcus sp. 06-1477-1A] >gb|OZE12293.1| h…	Rhodococcus sp. 06-469-3-2	1144	0	284	1	357	1	353	0.311189	1.25352	0.307692	1.23944
AII10609.1	PE	blastp-nr	WP_094629055	WP_094629055:1	MULTISPECIES: DUF475 domain-containing protein [unclassified Rhodococcus] >gb|OZC65548.1| hypothetical protein CH276_10045 [Rhodococcus sp. 06-470-2] >gb|OZC69385.1| hypothetical protein CH277_09635 [Rhodococcus sp. 06-469-3-2] >gb|OZC85768.1| hypothetical protein CH274_02625 [Rhodococcus sp. 06-418-5] >gb|OZD45603.1| hypothetical protein CH264_15010 [Rhodococcus sp. 06-1477-1A] >gb|OZE12293.1| h…	Rhodococcus sp. 06-470-2	1144	0	284	1	357	1	353	0.311189	1.25352	0.307692	1.23944
AII10609.1	PE	blastp-nr	WP_094629055	WP_094629055:1	MULTISPECIES: DUF475 domain-containing protein [unclassified Rhodococcus] >gb|OZC65548.1| hypothetical protein CH276_10045 [Rhodococcus sp. 06-470-2] >gb|OZC69385.1| hypothetical protein CH277_09635 [Rhodococcus sp. 06-469-3-2] >gb|OZC85768.1| hypothetical protein CH274_02625 [Rhodococcus sp. 06-418-5] >gb|OZD45603.1| hypothetical protein CH264_15010 [Rhodococcus sp. 06-1477-1A] >gb|OZE12293.1| h…	unclassified Rhodococcus	1144	0	284	1	357	1	353	0.311189	1.25352	0.307692	1.23944
AII08632.1	PE	blastp-nr	AEY77901	AEY77901:1	alkane-1-monooxygenase, partial [Rhodococcus sp. MS272a1] >gb|AEY77911.1| alkane-1-monooxygenase, partial [Burkholderiales bacterium MS307a]	Burkholderiales bacterium MS307a	812	0	146	155	336	1	182	0.222906	1.23973	0.222906	1.23973	Alkane-1-monooxygenase
AII08632.1	PE	blastp-nr	AEY77901	AEY77901:1	alkane-1-monooxygenase, partial [Rhodococcus sp. MS272a1] >gb|AEY77911.1| alkane-1-monooxygenase, partial [Burkholderiales bacterium MS307a]	Rhodococcus sp. MS272a1	812	0	146	155	336	1	182	0.222906	1.23973	0.222906	1.23973	Alkane-1-monooxygenase
AII10609.1	PE	blastp-nr	WP_114722212	WP_114722212:1	MULTISPECIES: DUF475 domain-containing protein [unclassified Rhodococcus] >gb|QKT10998.1| DUF475 domain-containing protein [Rhodococcus sp. W8901] >gb|RDI23976.1| hypothetical protein DEU38_11153 [Rhodococcus sp. AG1013]	Rhodococcus sp. AG1013	1208	0	296	1	375	1	368	0.309603	1.26351	0.303808	1.23986
AII10609.1	PE	blastp-nr	WP_114722212	WP_114722212:1	MULTISPECIES: DUF475 domain-containing protein [unclassified Rhodococcus] >gb|QKT10998.1| DUF475 domain-containing protein [Rhodococcus sp. W8901] >gb|RDI23976.1| hypothetical protein DEU38_11153 [Rhodococcus sp. AG1013]	Rhodococcus sp. W8901	1208	0	296	1	375	1	368	0.309603	1.26351	0.303808	1.23986
AII10609.1	PE	blastp-nr	WP_114722212	WP_114722212:1	MULTISPECIES: DUF475 domain-containing protein [unclassified Rhodococcus] >gb|QKT10998.1| DUF475 domain-containing protein [Rhodococcus sp. W8901] >gb|RDI23976.1| hypothetical protein DEU38_11153 [Rhodococcus sp. AG1013]	unclassified Rhodococcus	1208	0	296	1	375	1	368	0.309603	1.26351	0.303808	1.23986
AII10609.1	PE	blastp-nr	WP_188543777	WP_188543777:1	DUF475 domain-containing protein [Rhodococcus trifolii] >dbj|GGG00159.1| membrane protein [Rhodococcus trifolii]	Rhodococcus trifolii	1145	0	279	1	356	1	347	0.310044	1.2724	0.302183	1.24014
AII08632.1	PE	blastp-nr	WP_186628915	WP_186628915:1	alkane 1-monooxygenase [Rhodococcus sp. BP22]	Rhodococcus sp. BP22	1789	0	316	13	405	7	399	0.219117	1.24051	0.219117	1.24051
AII10609.1	PE	blastp-nr	WP_089248603	WP_089248603:1	DUF475 domain-containing protein [Rhodococcus kyotonensis] >emb|SNT17092.1| hypothetical protein SAMN05421642_110150 [Rhodococcus kyotonensis]	Rhodococcus kyotonensis	1202	0	291	1	367	1	362	0.304493	1.25773	0.300333	1.24055
AII10609.1	PE	blastp-nr	WP_131580092	WP_131580092:1	DUF475 domain-containing protein [Rhodococcus sp. ABRD24] >gb|QBJ97936.1| DUF475 domain-containing protein [Rhodococcus sp. ABRD24]	Rhodococcus sp. ABRD24	1191	0	295	1	375	1	367	0.314022	1.2678	0.307305	1.24068
AII10609.1	PE	blastp-nr	WP_084345827	WP_084345827:1	DUF475 domain-containing protein [Rhodococcus sp. 1163] >gb|ORI19028.1| hypothetical protein BJD99_20280 [Rhodococcus sp. 1163]	Rhodococcus sp. 1163	1207	0	286	1	360	1	356	0.297432	1.25524	0.294118	1.24126
AII11185.1	PE	blastp-nr	WP_094642695	WP_094642695:1	MULTISPECIES: multicopper oxidase family protein [unclassified Rhodococcus] >gb|OZD85268.1| copper oxidase [Rhodococcus sp. 05-2256-B4] >gb|OZD92414.1| copper oxidase [Rhodococcus sp. 05-2256-B2] >gb|OZD99360.1| copper oxidase [Rhodococcus sp. 05-2256-B3] >gb|OZE02884.1| copper oxidase [Rhodococcus sp. 05-2256-B1]	Rhodococcus sp. 05-2256-B2	1640	0	326	8	514	6	497	0.308537	1.55215	0.29939	1.50613
AII10609.1	PE	blastp-nr	WP_206024192	WP_206024192:1	DUF475 domain-containing protein [Rhodococcus sp. 14C212]	Rhodococcus sp. 14C212	1171	0	284	3	360	1	354	0.304868	1.25704	0.301452	1.24296
AII10609.1	PE	blastp-nr	WP_135044993	WP_135044993:1	DUF475 domain-containing protein [Rhodococcus sp. 1R11] >gb|TFI42999.1| DUF475 domain-containing protein [Rhodococcus sp. 1R11]	Rhodococcus sp. 1R11	1157	0	292	1	367	1	364	0.316335	1.25342	0.313742	1.24315
AII10609.1	PE	blastp-nr	WP_032370032	WP_032370032:1	DUF475 domain-containing protein [Rhodococcus fascians]	Rhodococcus fascians	1164	0	292	1	367	1	364	0.314433	1.25342	0.311856	1.24315
AII10609.1	PE	blastp-nr	WP_137876482	WP_137876482:1	DUF475 domain-containing protein [Rhodococcus sp. Q]	Rhodococcus sp. Q	1192	0	300	1	376	1	374	0.314597	1.25	0.312919	1.24333
AII11185.1	PE	blastp-nr	WP_094642695	WP_094642695:1	MULTISPECIES: multicopper oxidase family protein [unclassified Rhodococcus] >gb|OZD85268.1| copper oxidase [Rhodococcus sp. 05-2256-B4] >gb|OZD92414.1| copper oxidase [Rhodococcus sp. 05-2256-B2] >gb|OZD99360.1| copper oxidase [Rhodococcus sp. 05-2256-B3] >gb|OZE02884.1| copper oxidase [Rhodococcus sp. 05-2256-B1]	Rhodococcus sp. 05-2256-B3	1640	0	326	8	514	6	497	0.308537	1.55215	0.29939	1.50613
AII11185.1	PE	blastp-nr	WP_094642695	WP_094642695:1	MULTISPECIES: multicopper oxidase family protein [unclassified Rhodococcus] >gb|OZD85268.1| copper oxidase [Rhodococcus sp. 05-2256-B4] >gb|OZD92414.1| copper oxidase [Rhodococcus sp. 05-2256-B2] >gb|OZD99360.1| copper oxidase [Rhodococcus sp. 05-2256-B3] >gb|OZE02884.1| copper oxidase [Rhodococcus sp. 05-2256-B1]	Rhodococcus sp. 05-2256-B4	1640	0	326	8	514	6	497	0.308537	1.55215	0.29939	1.50613
AII10609.1	PE	blastp-nr	MBY4126971	MBY4126971:1	DUF475 domain-containing protein [Rhodococcus fascians]	Rhodococcus fascians	1143	0	283	1	357	1	353	0.311461	1.25795	0.307962	1.24382
AII08632.1	PE	blastp-nr	WP_068158897	WP_068158897:1	alkane 1-monooxygenase [Rhodococcus phenolicus]	Rhodococcus phenolicus	1750	0	324	1	405	1	404	0.230857	1.24691	0.230286	1.24383
AII10609.1	PE	blastp-nr	SMG24170	SMG24170:1	hypothetical protein SAMN02745947_01431 [Rhodococcus rhodochrous J3]	Rhodococcus rhodochrous J3	1126	0	287	11	375	2	359	0.323268	1.26829	0.317052	1.2439	Uncharacterized protein
AII10609.1	PE	blastp-nr	WP_085468561	WP_085468561:1	DUF475 domain-containing protein [Rhodococcus rhodochrous] >gb|MBF4480331.1| DUF475 domain-containing protein [Rhodococcus rhodochrous]	Rhodococcus rhodochrous	1162	0	295	1	375	1	368	0.321859	1.2678	0.315835	1.24407
AII10792.1	PE	blastp-nr	WP_105418357	WP_105418357:1	DUF3556 domain-containing protein [Rhodococcus opacus] >gb|PQP21941.1| hypothetical protein C5613_24695 [Rhodococcus opacus]	Rhodococcus opacus	2349	0	471	1	587	1	587	0.249468	1.24416	0.249468	1.24416
AII08632.1	PE	blastp-nr	AGC27135	AGC27135:1	alkane monooxygenase, partial [Rhodococcus sp. US6Ea]	Rhodococcus sp. US6Ea	504	0	90	182	294	2	114	0.222222	1.24444	0.222222	1.24444	Alkane monooxygenase
AII08632.1	PE	blastp-nr	EME14715	EME14715:1	alkane 1-monooxygenase [Rhodococcus triatomae BKS 15-14]	Rhodococcus triatomae BKS 15-14	1801	0	319	8	405	4	401	0.220433	1.24451	0.220433	1.24451
AII10609.1	PE	blastp-nr	WP_003938784	WP_003938784:1	DUF475 domain-containing protein [Rhodococcus ruber] >gb|EME54332.1| hypothetical protein G352_23616 [Rhodococcus ruber BKS 20-38]	Rhodococcus ruber	1196	0	286	1	360	1	357	0.300167	1.25524	0.297659	1.24476	Uncharacterized protein
AII10609.1	PE	blastp-nr	WP_003938784	WP_003938784:1	DUF475 domain-containing protein [Rhodococcus ruber] >gb|EME54332.1| hypothetical protein G352_23616 [Rhodococcus ruber BKS 20-38]	Rhodococcus ruber BKS 20-38	1196	0	286	1	360	1	357	0.300167	1.25524	0.297659	1.24476	Uncharacterized protein
AII10609.1	PE	blastp-nr	WP_040269929	WP_040269929:1	MULTISPECIES: DUF475 domain-containing protein [Rhodococcus] >gb|MCD2125011.1| DUF475 domain-containing protein [Rhodococcus ruber] >gb|RQM32001.1| hypothetical protein TN91_22980 [Rhodococcus ruber] >gb|UIR35723.1| DUF475 domain-containing protein [Rhodococcus sp. DMF-1] >emb|CDZ87020.1| conserved hypothetical protein; putative membrane protein [Rhodococcus ruber]	Rhodococcus	1197	0	286	1	360	1	357	0.299916	1.25524	0.29741	1.24476	Uncharacterized protein
AII10609.1	PE	blastp-nr	WP_040269929	WP_040269929:1	MULTISPECIES: DUF475 domain-containing protein [Rhodococcus] >gb|MCD2125011.1| DUF475 domain-containing protein [Rhodococcus ruber] >gb|RQM32001.1| hypothetical protein TN91_22980 [Rhodococcus ruber] >gb|UIR35723.1| DUF475 domain-containing protein [Rhodococcus sp. DMF-1] >emb|CDZ87020.1| conserved hypothetical protein; putative membrane protein [Rhodococcus ruber]	Rhodococcus ruber	1197	0	286	1	360	1	357	0.299916	1.25524	0.29741	1.24476	Uncharacterized protein
AII10609.1	PE	blastp-nr	WP_040269929	WP_040269929:1	MULTISPECIES: DUF475 domain-containing protein [Rhodococcus] >gb|MCD2125011.1| DUF475 domain-containing protein [Rhodococcus ruber] >gb|RQM32001.1| hypothetical protein TN91_22980 [Rhodococcus ruber] >gb|UIR35723.1| DUF475 domain-containing protein [Rhodococcus sp. DMF-1] >emb|CDZ87020.1| conserved hypothetical protein; putative membrane protein [Rhodococcus ruber]	Rhodococcus sp. DMF-1	1197	0	286	1	360	1	357	0.299916	1.25524	0.29741	1.24476	Uncharacterized protein
AII10609.1	PE	blastp-nr	WP_054372644	WP_054372644:1	DUF475 domain-containing protein [Rhodococcus rhodochrous] >gb|KOS56291.1| membrane protein [Rhodococcus rhodochrous KG-21]	Rhodococcus rhodochrous	1199	0	286	1	360	1	357	0.299416	1.25524	0.296914	1.24476	Membrane protein
AII10609.1	PE	blastp-nr	WP_054372644	WP_054372644:1	DUF475 domain-containing protein [Rhodococcus rhodochrous] >gb|KOS56291.1| membrane protein [Rhodococcus rhodochrous KG-21]	Rhodococcus rhodochrous KG-21	1199	0	286	1	360	1	357	0.299416	1.25524	0.296914	1.24476	Membrane protein
AII10609.1	PE	blastp-nr	WP_068430703	WP_068430703:1	MULTISPECIES: DUF475 domain-containing protein [Rhodococcus] >gb|NIL78838.1| hypothetical protein [Rhodococcus sp. B10] >gb|MBY6413414.1| DUF475 domain-containing protein [Rhodococcus sp. BP-320] >gb|MBY6418108.1| DUF475 domain-containing protein [Rhodococcus sp. BP-321] >gb|MBY6422411.1| DUF475 domain-containing protein [Rhodococcus sp. BP-324] >gb|MBY6426381.1| DUF475 domain-containing protein …	Rhodococcus	1208	0	290	1	367	1	362	0.30298	1.26207	0.298841	1.24483	Uncharacterized protein
AII10609.1	PE	blastp-nr	WP_068430703	WP_068430703:1	MULTISPECIES: DUF475 domain-containing protein [Rhodococcus] >gb|NIL78838.1| hypothetical protein [Rhodococcus sp. B10] >gb|MBY6413414.1| DUF475 domain-containing protein [Rhodococcus sp. BP-320] >gb|MBY6418108.1| DUF475 domain-containing protein [Rhodococcus sp. BP-321] >gb|MBY6422411.1| DUF475 domain-containing protein [Rhodococcus sp. BP-324] >gb|MBY6426381.1| DUF475 domain-containing protein …	Rhodococcus sp. B10	1208	0	290	1	367	1	362	0.30298	1.26207	0.298841	1.24483	Uncharacterized protein
AII10609.1	PE	blastp-nr	WP_068430703	WP_068430703:1	MULTISPECIES: DUF475 domain-containing protein [Rhodococcus] >gb|NIL78838.1| hypothetical protein [Rhodococcus sp. B10] >gb|MBY6413414.1| DUF475 domain-containing protein [Rhodococcus sp. BP-320] >gb|MBY6418108.1| DUF475 domain-containing protein [Rhodococcus sp. BP-321] >gb|MBY6422411.1| DUF475 domain-containing protein [Rhodococcus sp. BP-324] >gb|MBY6426381.1| DUF475 domain-containing protein …	Rhodococcus sp. BP-320	1208	0	290	1	367	1	362	0.30298	1.26207	0.298841	1.24483	Uncharacterized protein
AII10609.1	PE	blastp-nr	WP_068430703	WP_068430703:1	MULTISPECIES: DUF475 domain-containing protein [Rhodococcus] >gb|NIL78838.1| hypothetical protein [Rhodococcus sp. B10] >gb|MBY6413414.1| DUF475 domain-containing protein [Rhodococcus sp. BP-320] >gb|MBY6418108.1| DUF475 domain-containing protein [Rhodococcus sp. BP-321] >gb|MBY6422411.1| DUF475 domain-containing protein [Rhodococcus sp. BP-324] >gb|MBY6426381.1| DUF475 domain-containing protein …	Rhodococcus sp. BP-321	1208	0	290	1	367	1	362	0.30298	1.26207	0.298841	1.24483	Uncharacterized protein
AII10609.1	PE	blastp-nr	WP_068430703	WP_068430703:1	MULTISPECIES: DUF475 domain-containing protein [Rhodococcus] >gb|NIL78838.1| hypothetical protein [Rhodococcus sp. B10] >gb|MBY6413414.1| DUF475 domain-containing protein [Rhodococcus sp. BP-320] >gb|MBY6418108.1| DUF475 domain-containing protein [Rhodococcus sp. BP-321] >gb|MBY6422411.1| DUF475 domain-containing protein [Rhodococcus sp. BP-324] >gb|MBY6426381.1| DUF475 domain-containing protein …	Rhodococcus sp. BP-323	1208	0	290	1	367	1	362	0.30298	1.26207	0.298841	1.24483	Uncharacterized protein
AII10609.1	PE	blastp-nr	WP_068430703	WP_068430703:1	MULTISPECIES: DUF475 domain-containing protein [Rhodococcus] >gb|NIL78838.1| hypothetical protein [Rhodococcus sp. B10] >gb|MBY6413414.1| DUF475 domain-containing protein [Rhodococcus sp. BP-320] >gb|MBY6418108.1| DUF475 domain-containing protein [Rhodococcus sp. BP-321] >gb|MBY6422411.1| DUF475 domain-containing protein [Rhodococcus sp. BP-324] >gb|MBY6426381.1| DUF475 domain-containing protein …	Rhodococcus sp. BP-324	1208	0	290	1	367	1	362	0.30298	1.26207	0.298841	1.24483	Uncharacterized protein
AII10609.1	PE	blastp-nr	MBM7416626	MBM7416626:1	hypothetical protein [Rhodococcus corynebacterioides] >gb|MBP1114879.1| hypothetical protein [Rhodococcus sp. PvP016]	Rhodococcus corynebacterioides	1207	0	293	1	372	1	366	0.307374	1.26621	0.302403	1.24573
AII10609.1	PE	blastp-nr	MBM7416626	MBM7416626:1	hypothetical protein [Rhodococcus corynebacterioides] >gb|MBP1114879.1| hypothetical protein [Rhodococcus sp. PvP016]	Rhodococcus sp. PvP016	1207	0	293	1	372	1	366	0.307374	1.26621	0.302403	1.24573
AII08632.1	PE	blastp-nr	AEY77900	AEY77900:1	alkane-1-monooxygenase, partial [Rhodococcus sp. MS272a1]	Rhodococcus sp. MS272a1	676	0	122	184	336	1	153	0.224852	1.2459	0.224852	1.2459	Alkane-1-monooxygenase
AII08632.1	PE	blastp-nr	AHA51172	AHA51172:1	alkane-1-monooxygenase, partial [Rhodococcus canchipurensis]	Rhodococcus canchipurensis	688	0	126	118	275	1	158	0.228198	1.24603	0.228198	1.24603	Alkane-1-monooxygenase
AII10609.1	PE	blastp-nr	WP_032373439	WP_032373439:1	MULTISPECIES: DUF475 domain-containing protein [Rhodococcus] >gb|MSX05912.1| DUF475 domain-containing protein [Actinomycetia bacterium] >gb|RZL78173.1| DUF475 domain-containing protein [Rhodococcus sp.] >gb|KMJ48853.1| membrane protein [Rhodococcus fascians] >gb|KQU29975.1| hypothetical protein ASH04_20025 [Rhodococcus sp. Leaf233] >gb|MBW4779850.1| DUF475 domain-containing protein [Rhodococcus f…	Actinomycetia bacterium	1157	0	291	1	367	1	364	0.316335	1.25773	0.313742	1.24742	DUF475 domain-containing protein
AII10609.1	PE	blastp-nr	WP_032373439	WP_032373439:1	MULTISPECIES: DUF475 domain-containing protein [Rhodococcus] >gb|MSX05912.1| DUF475 domain-containing protein [Actinomycetia bacterium] >gb|RZL78173.1| DUF475 domain-containing protein [Rhodococcus sp.] >gb|KMJ48853.1| membrane protein [Rhodococcus fascians] >gb|KQU29975.1| hypothetical protein ASH04_20025 [Rhodococcus sp. Leaf233] >gb|MBW4779850.1| DUF475 domain-containing protein [Rhodococcus f…	Rhodococcus	1157	0	291	1	367	1	364	0.316335	1.25773	0.313742	1.24742	DUF475 domain-containing protein
AII10609.1	PE	blastp-nr	WP_032373439	WP_032373439:1	MULTISPECIES: DUF475 domain-containing protein [Rhodococcus] >gb|MSX05912.1| DUF475 domain-containing protein [Actinomycetia bacterium] >gb|RZL78173.1| DUF475 domain-containing protein [Rhodococcus sp.] >gb|KMJ48853.1| membrane protein [Rhodococcus fascians] >gb|KQU29975.1| hypothetical protein ASH04_20025 [Rhodococcus sp. Leaf233] >gb|MBW4779850.1| DUF475 domain-containing protein [Rhodococcus f…	Rhodococcus fascians	1157	0	291	1	367	1	364	0.316335	1.25773	0.313742	1.24742	DUF475 domain-containing protein
AII10609.1	PE	blastp-nr	WP_032373439	WP_032373439:1	MULTISPECIES: DUF475 domain-containing protein [Rhodococcus] >gb|MSX05912.1| DUF475 domain-containing protein [Actinomycetia bacterium] >gb|RZL78173.1| DUF475 domain-containing protein [Rhodococcus sp.] >gb|KMJ48853.1| membrane protein [Rhodococcus fascians] >gb|KQU29975.1| hypothetical protein ASH04_20025 [Rhodococcus sp. Leaf233] >gb|MBW4779850.1| DUF475 domain-containing protein [Rhodococcus f…	Rhodococcus sp.	1157	0	291	1	367	1	364	0.316335	1.25773	0.313742	1.24742	DUF475 domain-containing protein
AII10609.1	PE	blastp-nr	WP_032373439	WP_032373439:1	MULTISPECIES: DUF475 domain-containing protein [Rhodococcus] >gb|MSX05912.1| DUF475 domain-containing protein [Actinomycetia bacterium] >gb|RZL78173.1| DUF475 domain-containing protein [Rhodococcus sp.] >gb|KMJ48853.1| membrane protein [Rhodococcus fascians] >gb|KQU29975.1| hypothetical protein ASH04_20025 [Rhodococcus sp. Leaf233] >gb|MBW4779850.1| DUF475 domain-containing protein [Rhodococcus f…	Rhodococcus sp. Leaf233	1157	0	291	1	367	1	364	0.316335	1.25773	0.313742	1.24742	DUF475 domain-containing protein
AII10609.1	PE	blastp-nr	MBY4226045	MBY4226045:1	DUF475 domain-containing protein [Rhodococcus fascians]	Rhodococcus fascians	1157	0	291	1	367	1	364	0.316335	1.25773	0.313742	1.24742
AII10609.1	PE	blastp-nr	WP_094695849	WP_094695849:1	DUF475 domain-containing protein [Rhodococcus sp. 06-221-2] >gb|OZC95614.1| hypothetical protein CH281_25520 [Rhodococcus sp. 06-221-2]	Rhodococcus sp. 06-221-2	1158	0	291	1	367	1	364	0.316062	1.25773	0.313472	1.24742
AII10609.1	PE	blastp-nr	WP_032385214	WP_032385214:1	MULTISPECIES: DUF475 domain-containing protein [Rhodococcus] >gb|OZE20355.1| DUF475 domain-containing protein [Rhodococcus sp. 05-2255-1e]	Rhodococcus	1158	0	291	1	367	1	364	0.316062	1.25773	0.313472	1.24742
AII10609.1	PE	blastp-nr	WP_032385214	WP_032385214:1	MULTISPECIES: DUF475 domain-containing protein [Rhodococcus] >gb|OZE20355.1| DUF475 domain-containing protein [Rhodococcus sp. 05-2255-1e]	Rhodococcus sp. 05-2255-1e	1158	0	291	1	367	1	364	0.316062	1.25773	0.313472	1.24742
AII10609.1	PE	blastp-nr	OZD44791	OZD44791:1	hypothetical protein CH252_23920 [Rhodococcus sp. 06-1477-1B]	Rhodococcus sp. 06-1477-1B	1162	0	291	1	367	1	364	0.314974	1.25773	0.312392	1.24742
AII10609.1	PE	blastp-nr	WP_106201001	WP_106201001:1	DUF475 domain-containing protein [Rhodococcus rhodochrous] >gb|AYA24370.1| DUF475 domain-containing protein [Rhodococcus rhodochrous] >gb|MCD2099504.1| DUF475 domain-containing protein [Rhodococcus rhodochrous] >gb|MCD2123809.1| DUF475 domain-containing protein [Rhodococcus rhodochrous]	Rhodococcus rhodochrous	1162	0	294	1	375	1	368	0.321859	1.27211	0.315835	1.2483
AII10609.1	PE	blastp-nr	WP_010594097	WP_010594097:1	MULTISPECIES: DUF475 domain-containing protein [Rhodococcus] >gb|ATQ29858.1| DUF475 domain-containing protein [Rhodococcus ruber] >gb|AUM18880.1| DUF475 domain-containing protein [Rhodococcus ruber] >gb|AWH01274.1| DUF475 domain-containing protein [Rhodococcus ruber] >gb|AXY54614.1| membrane protein [Rhodococcus ruber] >gb|KXF85507.1| membrane protein [Rhodococcus ruber Chol-4]	Rhodococcus	1183	0	285	1	360	1	357	0.303466	1.25965	0.30093	1.24912	DUF475 domain-containing protein
AII10609.1	PE	blastp-nr	WP_010594097	WP_010594097:1	MULTISPECIES: DUF475 domain-containing protein [Rhodococcus] >gb|ATQ29858.1| DUF475 domain-containing protein [Rhodococcus ruber] >gb|AUM18880.1| DUF475 domain-containing protein [Rhodococcus ruber] >gb|AWH01274.1| DUF475 domain-containing protein [Rhodococcus ruber] >gb|AXY54614.1| membrane protein [Rhodococcus ruber] >gb|KXF85507.1| membrane protein [Rhodococcus ruber Chol-4]	Rhodococcus ruber	1183	0	285	1	360	1	357	0.303466	1.25965	0.30093	1.24912	DUF475 domain-containing protein
AII10609.1	PE	blastp-nr	WP_010594097	WP_010594097:1	MULTISPECIES: DUF475 domain-containing protein [Rhodococcus] >gb|ATQ29858.1| DUF475 domain-containing protein [Rhodococcus ruber] >gb|AUM18880.1| DUF475 domain-containing protein [Rhodococcus ruber] >gb|AWH01274.1| DUF475 domain-containing protein [Rhodococcus ruber] >gb|AXY54614.1| membrane protein [Rhodococcus ruber] >gb|KXF85507.1| membrane protein [Rhodococcus ruber Chol-4]	Rhodococcus ruber Chol-4	1183	0	285	1	360	1	357	0.303466	1.25965	0.30093	1.24912	DUF475 domain-containing protein
AII10609.1	PE	blastp-nr	WP_205912536	WP_205912536:1	MULTISPECIES: DUF475 domain-containing protein [Rhodococcus] >gb|AMY53087.1| hypothetical protein A3L23_01738 [Rhodococcus fascians D188] >gb|KJV01612.1| hypothetical protein VF34_02940 [Rhodococcus sp. PML026] >gb|AMY22930.1| hypothetical protein A3Q41_01626 [Rhodococcus fascians] >gb|NIL83498.1| hypothetical protein [Rhodococcus fascians] >gb|NIL88778.1| hypothetical protein [Rhodococcus fascia…	Rhodococcus	1149	0	289	3	367	1	362	0.316797	1.25952	0.314186	1.24913
AII10609.1	PE	blastp-nr	WP_205912536	WP_205912536:1	MULTISPECIES: DUF475 domain-containing protein [Rhodococcus] >gb|AMY53087.1| hypothetical protein A3L23_01738 [Rhodococcus fascians D188] >gb|KJV01612.1| hypothetical protein VF34_02940 [Rhodococcus sp. PML026] >gb|AMY22930.1| hypothetical protein A3Q41_01626 [Rhodococcus fascians] >gb|NIL83498.1| hypothetical protein [Rhodococcus fascians] >gb|NIL88778.1| hypothetical protein [Rhodococcus fascia…	Rhodococcus fascians	1149	0	289	3	367	1	362	0.316797	1.25952	0.314186	1.24913
AII10609.1	PE	blastp-nr	WP_205912536	WP_205912536:1	MULTISPECIES: DUF475 domain-containing protein [Rhodococcus] >gb|AMY53087.1| hypothetical protein A3L23_01738 [Rhodococcus fascians D188] >gb|KJV01612.1| hypothetical protein VF34_02940 [Rhodococcus sp. PML026] >gb|AMY22930.1| hypothetical protein A3Q41_01626 [Rhodococcus fascians] >gb|NIL83498.1| hypothetical protein [Rhodococcus fascians] >gb|NIL88778.1| hypothetical protein [Rhodococcus fascia…	Rhodococcus fascians D188	1149	0	289	3	367	1	362	0.316797	1.25952	0.314186	1.24913
AII10609.1	PE	blastp-nr	WP_205912536	WP_205912536:1	MULTISPECIES: DUF475 domain-containing protein [Rhodococcus] >gb|AMY53087.1| hypothetical protein A3L23_01738 [Rhodococcus fascians D188] >gb|KJV01612.1| hypothetical protein VF34_02940 [Rhodococcus sp. PML026] >gb|AMY22930.1| hypothetical protein A3Q41_01626 [Rhodococcus fascians] >gb|NIL83498.1| hypothetical protein [Rhodococcus fascians] >gb|NIL88778.1| hypothetical protein [Rhodococcus fascia…	Rhodococcus sp. PML026	1149	0	289	3	367	1	362	0.316797	1.25952	0.314186	1.24913
AII10609.1	PE	blastp-nr	WP_206031343	WP_206031343:1	DUF475 domain-containing protein [Rhodococcus sp. B10]	Rhodococcus sp. B10	1202	0	289	1	367	9	370	0.304493	1.26644	0.300333	1.24913
AII10609.1	PE	blastp-nr	WP_121111203	WP_121111203:1	DUF475 domain-containing protein [Rhodococcus sp. P1Y] >gb|AYJ47643.1| DUF475 domain-containing protein [Rhodococcus sp. P1Y]	Rhodococcus sp. P1Y	1212	0	297	1	367	1	372	0.30198	1.23232	0.306106	1.24916
AII10609.1	PE	blastp-nr	WP_228526076	WP_228526076:1	DUF475 domain-containing protein [Rhodococcus rhodochrous]	Rhodococcus rhodochrous	1150	0	292	3	375	1	366	0.323478	1.27397	0.317391	1.25
AII10609.1	PE	blastp-nr	WP_042576328	WP_042576328:1	MULTISPECIES: DUF475 domain-containing protein [unclassified Rhodococcus] >gb|KQU04530.1| hypothetical protein ASG56_14445 [Rhodococcus sp. Leaf7] >gb|KQU40715.1| hypothetical protein ASG64_14435 [Rhodococcus sp. Leaf247]	Rhodococcus sp. Leaf247	1205	0	292	1	372	1	366	0.307884	1.27055	0.302905	1.25	Uncharacterized protein
AII10609.1	PE	blastp-nr	WP_042576328	WP_042576328:1	MULTISPECIES: DUF475 domain-containing protein [unclassified Rhodococcus] >gb|KQU04530.1| hypothetical protein ASG56_14445 [Rhodococcus sp. Leaf7] >gb|KQU40715.1| hypothetical protein ASG64_14435 [Rhodococcus sp. Leaf247]	Rhodococcus sp. Leaf7	1205	0	292	1	372	1	366	0.307884	1.27055	0.302905	1.25	Uncharacterized protein
AII10609.1	PE	blastp-nr	WP_042576328	WP_042576328:1	MULTISPECIES: DUF475 domain-containing protein [unclassified Rhodococcus] >gb|KQU04530.1| hypothetical protein ASG56_14445 [Rhodococcus sp. Leaf7] >gb|KQU40715.1| hypothetical protein ASG64_14435 [Rhodococcus sp. Leaf247]	unclassified Rhodococcus	1205	0	292	1	372	1	366	0.307884	1.27055	0.302905	1.25	Uncharacterized protein
AII08632.1	PE	blastp-nr	AZH68655	AZH68655:1	alkane 1-monooxygenase, partial [Rhodococcus erythropolis]	Rhodococcus erythropolis	730	0	132	164	329	1	166	0.226027	1.25	0.226027	1.25	Alkane 1-monooxygenase
AII08632.1	PE	blastp-nr	BAV60959	BAV60959:1	alkane hydroxylase, partial [Rhodococcus erythropolis]	Rhodococcus erythropolis	1716	0	306	15	398	1	384	0.223193	1.25163	0.223193	1.25163	Alkane hydroxylase
AII08632.1	PE	blastp-nr	BAV60954	BAV60954:1	alkane hydroxylase, partial [Rhodococcus erythropolis]	Rhodococcus erythropolis	1716	0	306	15	398	1	384	0.223193	1.25163	0.223193	1.25163	Alkane hydroxylase
AII10609.1	PE	blastp-nr	MBJ7324597	MBJ7324597:1	DUF475 domain-containing protein [Rhodococcus sp.] >gb|MBY4401139.1| DUF475 domain-containing protein [Rhodococcus fascians] >gb|MBY4415665.1| DUF475 domain-containing protein [Rhodococcus fascians]	Rhodococcus fascians	1152	0	290	1	367	1	364	0.317708	1.26207	0.315104	1.25172
AII10609.1	PE	blastp-nr	MBJ7324597	MBJ7324597:1	DUF475 domain-containing protein [Rhodococcus sp.] >gb|MBY4401139.1| DUF475 domain-containing protein [Rhodococcus fascians] >gb|MBY4415665.1| DUF475 domain-containing protein [Rhodococcus fascians]	Rhodococcus sp.	1152	0	290	1	367	1	364	0.317708	1.26207	0.315104	1.25172
AII10609.1	PE	blastp-nr	MBY4212191	MBY4212191:1	DUF475 domain-containing protein [Rhodococcus fascians] >gb|MBY4238444.1| DUF475 domain-containing protein [Rhodococcus fascians] >gb|MBY4254607.1| DUF475 domain-containing protein [Rhodococcus fascians] >gb|MBY4269799.1| DUF475 domain-containing protein [Rhodococcus fascians]	Rhodococcus fascians	1154	0	290	1	367	1	364	0.317158	1.26207	0.314558	1.25172
AII10609.1	PE	blastp-nr	WP_094662402	WP_094662402:1	DUF475 domain-containing protein [Rhodococcus sp. 06-1460-1B] >gb|MBX5330333.1| DUF475 domain-containing protein [Rhodococcus fascians] >gb|MBY4059531.1| DUF475 domain-containing protein [Rhodococcus fascians] >gb|MBY4069787.1| DUF475 domain-containing protein [Rhodococcus fascians] >gb|OZD65947.1| hypothetical protein CH268_02720 [Rhodococcus sp. 06-1460-1B] >gb|OZD65988.1| hypothetical protein …	Rhodococcus fascians	1155	0	290	1	367	1	364	0.316883	1.26207	0.314286	1.25172
AII10609.1	PE	blastp-nr	WP_094662402	WP_094662402:1	DUF475 domain-containing protein [Rhodococcus sp. 06-1460-1B] >gb|MBX5330333.1| DUF475 domain-containing protein [Rhodococcus fascians] >gb|MBY4059531.1| DUF475 domain-containing protein [Rhodococcus fascians] >gb|MBY4069787.1| DUF475 domain-containing protein [Rhodococcus fascians] >gb|OZD65947.1| hypothetical protein CH268_02720 [Rhodococcus sp. 06-1460-1B] >gb|OZD65988.1| hypothetical protein …	Rhodococcus sp. 06-1460-1B	1155	0	290	1	367	1	364	0.316883	1.26207	0.314286	1.25172
AII10609.1	PE	blastp-nr	WP_027495075	WP_027495075:1	MULTISPECIES: DUF475 domain-containing protein [Rhodococcus] >gb|MBM7245528.1| DUF475 domain-containing protein [Rhodococcus fascians] >gb|MBY3790766.1| DUF475 domain-containing protein [Rhodococcus fascians] >gb|MBY3811462.1| DUF475 domain-containing protein [Rhodococcus fascians] >gb|MBY3823462.1| DUF475 domain-containing protein [Rhodococcus fascians] >gb|MBY3833984.1| DUF475 domain-containing…	Rhodococcus	1156	0	290	1	367	1	364	0.316609	1.26207	0.314014	1.25172
AII10609.1	PE	blastp-nr	WP_027495075	WP_027495075:1	MULTISPECIES: DUF475 domain-containing protein [Rhodococcus] >gb|MBM7245528.1| DUF475 domain-containing protein [Rhodococcus fascians] >gb|MBY3790766.1| DUF475 domain-containing protein [Rhodococcus fascians] >gb|MBY3811462.1| DUF475 domain-containing protein [Rhodococcus fascians] >gb|MBY3823462.1| DUF475 domain-containing protein [Rhodococcus fascians] >gb|MBY3833984.1| DUF475 domain-containing…	Rhodococcus fascians	1156	0	290	1	367	1	364	0.316609	1.26207	0.314014	1.25172
AII10609.1	PE	blastp-nr	WP_094676920	WP_094676920:1	DUF475 domain-containing protein [Rhodococcus sp. 06-235-1A] >gb|OZD07148.1| hypothetical protein CH275_08265 [Rhodococcus sp. 06-235-1A]	Rhodococcus sp. 06-235-1A	1138	0	281	1	357	1	353	0.31283	1.2669	0.309315	1.25267
AII10609.1	PE	blastp-nr	WP_032378702	WP_032378702:1	DUF475 domain-containing protein [Rhodococcus fascians]	Rhodococcus fascians	1139	0	281	1	357	1	353	0.312555	1.2669	0.309043	1.25267
AII10609.1	PE	blastp-nr	WP_037152033	WP_037152033:1	MULTISPECIES: DUF475 domain-containing protein [Rhodococcus] >gb|OZC49468.1| DUF475 domain-containing protein [Rhodococcus sp. WWJCD1] >gb|OZC88841.1| DUF475 domain-containing protein [Rhodococcus sp. 06-412-2C] >gb|OZD03206.1| DUF475 domain-containing protein [Rhodococcus sp. 06-412-2B] >gb|OZE82502.1| DUF475 domain-containing protein [Rhodococcus sp. 15-649-2-2] >gb|OZF37705.1| DUF475 domain-co…	Rhodococcus	1139	0	281	1	357	1	353	0.312555	1.2669	0.309043	1.25267	DUF475 domain-containing protein
AII10609.1	PE	blastp-nr	WP_037152033	WP_037152033:1	MULTISPECIES: DUF475 domain-containing protein [Rhodococcus] >gb|OZC49468.1| DUF475 domain-containing protein [Rhodococcus sp. WWJCD1] >gb|OZC88841.1| DUF475 domain-containing protein [Rhodococcus sp. 06-412-2C] >gb|OZD03206.1| DUF475 domain-containing protein [Rhodococcus sp. 06-412-2B] >gb|OZE82502.1| DUF475 domain-containing protein [Rhodococcus sp. 15-649-2-2] >gb|OZF37705.1| DUF475 domain-co…	Rhodococcus sp. 06-412-2B	1139	0	281	1	357	1	353	0.312555	1.2669	0.309043	1.25267	DUF475 domain-containing protein
AII10609.1	PE	blastp-nr	WP_037152033	WP_037152033:1	MULTISPECIES: DUF475 domain-containing protein [Rhodococcus] >gb|OZC49468.1| DUF475 domain-containing protein [Rhodococcus sp. WWJCD1] >gb|OZC88841.1| DUF475 domain-containing protein [Rhodococcus sp. 06-412-2C] >gb|OZD03206.1| DUF475 domain-containing protein [Rhodococcus sp. 06-412-2B] >gb|OZE82502.1| DUF475 domain-containing protein [Rhodococcus sp. 15-649-2-2] >gb|OZF37705.1| DUF475 domain-co…	Rhodococcus sp. 06-412-2C	1139	0	281	1	357	1	353	0.312555	1.2669	0.309043	1.25267	DUF475 domain-containing protein
AII10609.1	PE	blastp-nr	WP_037152033	WP_037152033:1	MULTISPECIES: DUF475 domain-containing protein [Rhodococcus] >gb|OZC49468.1| DUF475 domain-containing protein [Rhodococcus sp. WWJCD1] >gb|OZC88841.1| DUF475 domain-containing protein [Rhodococcus sp. 06-412-2C] >gb|OZD03206.1| DUF475 domain-containing protein [Rhodococcus sp. 06-412-2B] >gb|OZE82502.1| DUF475 domain-containing protein [Rhodococcus sp. 15-649-2-2] >gb|OZF37705.1| DUF475 domain-co…	Rhodococcus sp. 14-2483-1-1	1139	0	281	1	357	1	353	0.312555	1.2669	0.309043	1.25267	DUF475 domain-containing protein
AII10609.1	PE	blastp-nr	WP_037152033	WP_037152033:1	MULTISPECIES: DUF475 domain-containing protein [Rhodococcus] >gb|OZC49468.1| DUF475 domain-containing protein [Rhodococcus sp. WWJCD1] >gb|OZC88841.1| DUF475 domain-containing protein [Rhodococcus sp. 06-412-2C] >gb|OZD03206.1| DUF475 domain-containing protein [Rhodococcus sp. 06-412-2B] >gb|OZE82502.1| DUF475 domain-containing protein [Rhodococcus sp. 15-649-2-2] >gb|OZF37705.1| DUF475 domain-co…	Rhodococcus sp. 15-649-2-2	1139	0	281	1	357	1	353	0.312555	1.2669	0.309043	1.25267	DUF475 domain-containing protein
AII10609.1	PE	blastp-nr	WP_037152033	WP_037152033:1	MULTISPECIES: DUF475 domain-containing protein [Rhodococcus] >gb|OZC49468.1| DUF475 domain-containing protein [Rhodococcus sp. WWJCD1] >gb|OZC88841.1| DUF475 domain-containing protein [Rhodococcus sp. 06-412-2C] >gb|OZD03206.1| DUF475 domain-containing protein [Rhodococcus sp. 06-412-2B] >gb|OZE82502.1| DUF475 domain-containing protein [Rhodococcus sp. 15-649-2-2] >gb|OZF37705.1| DUF475 domain-co…	Rhodococcus sp. WWJCD1	1139	0	281	1	357	1	353	0.312555	1.2669	0.309043	1.25267	DUF475 domain-containing protein
AII10609.1	PE	blastp-nr	WP_032402761	WP_032402761:1	DUF475 domain-containing protein [Rhodococcus fascians]	Rhodococcus fascians	1140	0	281	1	357	1	353	0.312281	1.2669	0.308772	1.25267
AII10609.1	PE	blastp-nr	WP_239536409	WP_239536409:1	DUF475 domain-containing protein [Rhodococcus fascians]	Rhodococcus fascians	1146	0	288	3	367	1	362	0.317627	1.26389	0.315009	1.25347
AII10609.1	PE	blastp-nr	WP_019665153	WP_019665153:1	MULTISPECIES: DUF475 domain-containing protein [Rhodococcus] >gb|OZC54733.1| DUF475 domain-containing protein [Rhodococcus sp. RS1C4] >gb|OZC59716.1| DUF475 domain-containing protein [Rhodococcus sp. 06-621-2] >gb|OZC75711.1| DUF475 domain-containing protein [Rhodococcus sp. 06-418-1B] >gb|OZD12117.1| DUF475 domain-containing protein [Rhodococcus sp. 06-156-3C] >gb|OZD19211.1| DUF475 domain-conta…	Rhodococcus	1163	0	288	1	367	1	362	0.314703	1.27083	0.310404	1.25347	DUF475 domain-containing protein
[truncated: 48,129 more rows]
